# Supplementary material for: Adaptive Epigenetic Differentiation between Upland and Lowland Rice Ecotypes Revealed by Methylation-Sensitive Amplified Polymorphism
Source: PLoS One. 2016 Jul 5;11(7):e0157810. doi: 10.1371/journal.pone.0157810 (PMC4933381; doi:10.1371/journal.pone.0157810)
Supplement: S2 Table — (XLSX) [file pone.0157810.s009.xlsx]

## Sheet: Raw data in CK (H-M)
		MSAP combination	E03-HM39																				E6-HM38													E6-HM313								E7-HM37
		Fragment length	102	105	115	119	122	131	133	137	155	164	194	199	216	229	247	266	275	278	282	287	123	133	146	165	181	184	191	194	197	200	226	259	305	102	123	142	160	163	167	169	200	109	111	166	204	224	251
No.	Group	Pop	M001	M002	M003	M004	M005	M006	M007	M008	M009	M010	M011	M012	M013	M014	M015	M016	M017	M018	M019	M020	M021	M022	M023	M024	M025	M026	M027	M028	M029	M030	M031	M032	M033	M034	M035	M036	M037	M038	M039	M040	M041	M042	M043	M044	M045	M046	M047
1	Japonica-upland	pop1	10	10	10	10	10	00	10	10	10	11	10	10	10	10	10	10	11	10	10	10	10	11	10	00	11	00	00	11	10	10	10	00	11	10	10	10	01	01	11	10	11	10	11	00	01	-1	10
2	Japonica-upland	pop1	00	10	10	00	00	00	00	10	00	11	00	10	00	00	00	00	01	00	00	00	-1	-1	-1	-1	-1	-1	-1	-1	-1	-1	-1	-1	-1	00	00	-1	01	01	01	00	01	00	11	00	00	00	01
3	Japonica-upland	pop1	10	10	11	10	00	01	11	11	10	11	10	11	11	01	01	11	01	01	10	10	10	00	10	00	11	00	-1	11	10	10	10	01	11	10	10	11	01	01	10	11	11	00	11	00	00	-1	10
4	Japonica-upland	pop1	10	10	10	10	10	10	11	10	10	11	10	11	10	01	11	11	11	11	10	10	10	00	10	00	11	10	-1	10	10	10	10	00	10	10	10	10	01	01	10	10	11	10	11	01	00	-1	10
5	Japonica-upland	pop1	10	10	10	10	00	00	01	10	10	11	10	10	10	11	00	11	01	00	10	10	10	00	00	00	11	10	00	11	10	10	10	00	11	10	10	10	01	01	10	10	11	-1	11	01	00	00	10
6	Japonica-upland	pop1	10	10	11	10	10	00	01	10	10	11	10	10	10	01	11	10	01	00	10	10	10	00	10	01	11	10	00	11	10	10	10	00	11	10	10	10	01	01	10	10	11	00	11	00	00	00	10
7	Japonica-upland	pop1	10	10	10	10	10	00	00	10	10	11	10	10	10	01	00	11	01	00	10	10	10	11	10	00	11	00	00	11	10	10	10	01	11	10	11	10	01	01	00	10	11	10	11	00	00	00	10
8	Japonica-upland	pop1	10	10	10	10	00	00	00	10	10	11	10	10	10	00	00	10	00	00	10	10	10	00	00	00	11	00	00	11	10	10	10	00	11	10	11	11	01	01	00	10	11	-1	11	00	00	01	10
9	Japonica-upland	pop1	11	11	11	11	11	01	11	11	11	11	11	11	11	01	11	11	11	01	11	11	11	00	11	00	11	00	01	11	10	11	11	01	11	11	11	10	01	01	10	10	11	11	11	11	01	01	10
10	Japonica-upland	pop1	11	11	11	11	11	01	01	11	11	11	11	11	11	01	11	11	11	01	11	11	11	01	10	00	11	00	01	11	11	11	11	01	11	10	11	10	01	00	10	10	11	11	11	11	01	11	10
11	Japonica-upland	pop1	10	11	11	11	01	01	11	11	11	11	10	11	11	01	01	11	01	01	10	11	11	01	11	01	11	00	01	11	11	11	11	01	11	01	11	11	01	01	10	11	11	11	11	01	01	01	10
12	Japonica-upland	pop1	10	10	11	10	01	00	11	11	10	11	10	10	10	01	01	10	01	01	10	10	11	00	11	01	11	10	01	11	11	11	11	01	11	10	10	10	01	00	10	10	11	10	11	00	00	10	10
13	Japonica-upland	pop1	10	10	10	10	10	10	10	10	10	11	10	10	10	00	10	10	10	00	10	10	10	00	10	01	11	01	-1	11	10	10	11	01	11	00	10	10	01	01	11	10	10	10	11	11	-1	-1	10
14	Japonica-upland	pop1	11	11	11	11	01	01	11	11	11	11	11	11	11	01	01	11	01	01	11	11	10	00	10	01	11	00	01	11	10	10	10	01	11	10	11	11	01	01	00	10	11	11	11	01	01	01	11
15	Japonica-upland	pop1	10	10	10	10	00	00	11	10	10	11	10	10	10	01	00	11	01	01	10	10	11	10	10	00	11	10	11	11	11	11	11	01	11	10	11	10	01	01	10	10	11	10	11	01	01	00	10
16	Japonica-upland	pop2	10	11	10	10	10	10	11	11	10	10	10	10	10	10	10	10	10	10	10	10	00	11	00	00	11	11	00	00	00	10	00	00	00	00	00	01	00	01	01	00	11	10	11	00	00	00	00
17	Japonica-upland	pop2	10	10	10	10	10	10	10	10	10	10	10	10	10	00	10	10	10	10	10	10	10	11	00	00	11	10	00	11	10	10	10	00	11	00	10	00	01	01	-1	10	10	00	11	00	01	-1	10
18	Japonica-upland	pop2	10	10	10	10	10	00	10	10	10	10	10	10	10	00	10	10	10	10	10	10	10	11	10	00	11	00	00	11	10	10	10	00	11	11	10	11	01	01	10	11	11	10	10	00	00	00	10
19	Japonica-upland	pop2	10	10	10	10	00	10	00	10	10	11	10	10	10	00	10	10	11	00	10	10	00	01	00	00	11	00	00	01	00	00	00	00	01	10	10	10	01	01	11	10	11	00	10	00	00	00	10
20	Japonica-upland	pop2	10	10	10	10	10	10	00	10	10	11	10	10	10	00	10	10	10	00	10	10	10	01	10	00	11	00	00	11	10	10	10	00	11	10	10	10	01	01	10	10	11	00	11	00	00	-1	10
21	Japonica-upland	pop2	10	10	10	10	10	-1	00	10	10	11	10	10	10	10	10	10	10	00	10	10	10	01	10	01	11	00	00	11	10	10	10	00	11	10	10	10	01	01	10	10	11	00	11	00	00	-1	10
22	Japonica-upland	pop2	10	10	10	10	00	00	10	10	10	11	10	10	10	00	10	10	00	-1	10	10	10	00	00	-1	11	00	00	10	10	10	00	00	10	10	10	10	01	01	00	00	11	00	11	00	00	-1	00
23	Japonica-upland	pop2	10	10	10	10	00	00	10	10	10	10	10	10	10	00	10	10	00	00	10	10	10	00	00	00	11	10	00	10	10	10	10	00	10	10	10	10	01	01	10	10	11	-1	11	00	00	-1	10
24	Japonica-upland	pop2	10	10	10	10	00	00	10	10	00	11	00	10	00	00	00	10	00	00	00	00	10	00	00	01	11	00	10	11	10	10	10	00	11	00	10	00	01	01	00	00	11	-1	11	00	00	00	00
25	Japonica-upland	pop2	10	10	10	10	00	00	10	10	10	11	10	10	10	00	00	10	01	00	10	10	10	00	00	00	11	00	00	11	10	10	10	00	11	10	10	00	01	01	10	10	11	-1	10	00	00	10	10
26	Japonica-upland	pop2	10	10	10	10	-1	00	00	10	10	10	10	10	10	00	-1	10	00	00	10	10	10	00	00	-1	11	00	00	11	10	10	10	00	11	10	10	10	01	01	10	10	11	00	11	00	00	00	10
27	Japonica-upland	pop2	11	11	11	11	01	01	11	11	11	11	10	11	11	01	01	11	01	01	11	11	10	00	00	00	11	00	00	11	10	10	10	01	11	10	11	10	01	01	10	10	11	10	11	00	00	10	10
28	Japonica-upland	pop2	10	10	10	10	00	00	00	10	10	11	10	10	10	01	00	10	01	00	10	10	11	00	11	00	11	00	01	11	10	11	11	01	11	10	10	10	01	00	00	10	11	10	11	10	00	00	10
29	Japonica-upland	pop2	00	00	10	10	00	00	01	10	00	11	00	11	10	01	01	11	01	00	00	10	11	00	10	00	11	01	01	11	10	11	11	01	11	10	10	11	01	00	10	10	11	10	11	01	11	01	10
30	Japonica-upland	pop2	10	10	10	10	00	00	11	10	10	11	10	10	10	01	01	11	01	01	10	10	01	00	11	01	11	01	00	11	10	11	11	01	11	10	10	10	00	00	10	10	10	10	11	11	11	10	11
31	Japonica-upland	pop2	00	10	10	10	00	00	11	10	10	11	00	10	10	11	00	11	01	00	00	00	01	00	00	-1	11	00	00	11	10	11	11	01	11	10	11	10	01	00	10	10	11	10	11	11	11	01	10
32	Japonica-upland	pop2	10	10	10	10	00	00	11	10	10	11	00	10	10	01	00	11	01	00	10	10	11	10	10	-1	11	00	00	11	10	10	11	01	11	10	11	10	01	10	00	-1	10	10	11	11	11	11	10
33	Japonica-upland	pop2	00	01	11	01	00	01	01	11	00	00	00	11	01	01	01	11	11	01	00	00	11	10	11	01	11	00	00	11	11	11	11	01	10	10	10	10	01	01	10	10	11	-1	11	00	11	01	11
34	Japonica-upland	pop2	10	11	11	11	01	01	01	11	11	11	11	11	11	01	01	11	01	01	11	11	11	00	10	-1	11	00	00	11	10	11	11	01	11	10	10	10	00	00	-1	-1	11	00	11	11	11	00	11
35	Japonica-upland	pop2	11	11	11	11	01	01	01	11	11	11	11	11	11	01	01	11	01	01	11	11	11	01	11	01	11	11	01	11	11	11	11	01	11	10	11	10	00	00	-1	10	10	10	11	11	11	01	11
36	Japonica-upland	pop2	10	11	11	11	01	01	11	11	10	11	10	10	11	01	01	11	01	01	11	10	11	11	11	01	11	00	01	11	11	11	11	01	11	-1	-1	-1	-1	-1	-1	-1	-1	11	11	11	01	01	10
37	Japonica-upland	pop3	10	10	10	10	00	00	01	10	10	11	10	10	10	01	01	11	01	01	10	10	11	10	11	01	11	00	01	11	11	11	11	01	11	10	11	10	01	01	10	10	11	-1	11	01	11	11	10
38	Japonica-upland	pop3	11	11	11	11	01	01	01	11	11	11	11	11	11	11	01	11	11	01	11	11	01	00	11	01	11	00	00	11	10	10	10	01	00	10	11	11	01	01	10	10	11	01	11	00	11	01	10
39	Japonica-upland	pop3	01	01	01	01	01	01	01	01	01	11	01	01	01	01	01	01	01	01	01	01	01	11	11	01	11	11	01	11	01	11	11	01	11	01	01	11	01	11	01	11	11	01	11	11	01	00	00
40	Japonica-upland	pop3	11	11	11	11	01	01	01	11	11	11	11	11	11	01	11	11	11	01	11	11	01	00	00	01	11	00	01	11	11	11	11	01	11	10	10	10	01	01	00	10	11	11	11	11	11	01	11
41	Japonica-upland	pop3	10	11	11	11	01	11	01	11	10	11	10	11	11	01	01	11	11	01	10	10	00	00	11	00	11	10	00	10	10	10	10	01	10	10	11	10	01	01	10	10	11	11	11	00	01	01	10
42	Japonica-upland	pop3	10	11	11	11	01	01	01	11	10	11	10	10	11	01	11	10	11	01	10	10	11	00	-1	01	11	-1	00	11	10	11	11	01	11	10	10	10	01	-1	01	10	11	10	11	11	01	00	10
43	Japonica-upland	pop3	11	11	11	11	01	01	11	11	11	11	11	11	11	01	11	11	01	01	11	11	11	00	11	01	11	00	01	11	11	11	11	01	11	10	11	10	00	-1	11	10	11	10	11	01	11	00	11
44	Japonica-upland	pop3	10	11	11	11	11	01	01	11	11	11	10	11	11	01	01	11	11	01	11	11	11	10	10	01	11	00	00	11	11	11	11	01	11	10	10	10	01	00	-1	10	11	10	11	00	10	00	10
45	Japonica-upland	pop3	11	11	11	11	11	11	11	11	11	11	10	11	11	01	11	11	11	01	11	11	11	00	10	-1	11	10	00	11	10	11	11	01	11	10	10	10	01	-1	10	10	10	-1	11	01	11	-1	10
46	Japonica-upland	pop3	10	10	11	10	11	10	11	10	10	11	10	10	10	01	11	11	11	01	10	10	11	00	11	01	11	00	00	11	11	11	11	01	11	10	10	10	01	00	00	10	11	10	11	01	11	01	11
47	Japonica-upland	pop3	11	11	11	11	01	01	01	11	11	11	11	11	11	01	11	11	01	01	11	11	11	10	10	-1	11	10	01	11	10	10	10	01	11	10	10	10	01	00	-1	10	10	11	11	01	11	01	10
48	Japonica-upland	pop3	11	11	11	11	11	11	11	11	11	11	11	11	11	01	11	11	11	01	11	11	11	00	00	01	11	10	00	11	11	11	11	01	11	10	10	10	01	00	00	-1	11	11	11	01	11	01	11
49	Japonica-upland	pop3	10	10	11	10	11	00	11	11	10	11	10	10	10	01	11	11	11	01	10	10	11	00	11	01	11	00	01	11	11	11	11	01	11	10	11	10	01	10	00	10	11	10	11	00	01	01	10
50	Japonica-upland	pop3	10	11	11	11	11	11	11	11	11	11	11	11	11	01	11	11	11	11	11	11	11	11	11	00	11	00	11	11	11	11	11	01	11	10	11	11	01	-1	00	10	11	11	11	01	11	01	11
51	Japonica-upland	pop3	11	11	11	11	11	01	01	11	11	11	11	11	11	01	11	11	01	01	11	11	11	10	11	11	11	10	11	11	11	11	11	01	11	10	10	10	00	00	10	10	11	-1	11	00	11	00	10
52	Japonica-upland	pop3	10	11	11	11	00	01	11	11	11	11	10	11	11	01	01	11	01	01	11	11	11	10	11	11	11	10	11	11	11	11	11	01	11	10	10	10	00	00	10	10	10	11	11	01	11	01	10
53	Japonica-upland	pop3	11	11	11	11	01	01	11	11	11	11	10	11	11	01	01	11	01	01	11	11	11	00	-1	-1	11	10	00	11	11	11	11	01	11	10	10	10	00	00	10	10	11	11	11	01	11	01	11
54	Japonica-upland	pop3	10	01	11	11	01	01	01	11	11	11	10	11	11	01	01	11	01	01	11	11	11	00	11	01	11	10	00	11	11	11	11	01	11	10	11	11	01	00	10	11	11	11	11	01	11	01	11
55	Japonica-upland	pop3	11	11	11	11	01	01	01	11	11	11	11	11	11	01	11	11	01	01	11	11	11	10	11	00	11	00	01	11	11	11	11	01	11	10	10	10	00	00	00	10	10	11	11	11	01	11	10
56	Japonica-upland	pop3	10	11	11	11	01	11	01	11	11	11	11	11	11	01	11	11	01	01	11	11	11	-1	11	00	11	00	01	11	10	11	11	01	11	10	11	10	01	00	00	10	11	11	11	01	11	01	11
57	Japonica-upland	pop3	11	11	11	11	01	01	01	11	11	11	11	11	11	01	01	11	01	01	11	11	11	-1	11	00	11	00	01	11	10	10	10	01	11	10	10	10	00	-1	00	10	10	01	11	01	11	01	10
58	Japonica-upland	pop4	00	00	10	00	00	00	10	10	00	00	00	10	00	00	00	00	00	00	00	00	10	00	00	00	11	00	00	11	10	10	10	00	11	10	10	10	01	01	10	10	11	10	11	00	00	00	10
59	Japonica-upland	pop4	00	10	10	10	00	00	00	10	10	10	00	10	10	00	00	10	00	00	00	10	10	01	10	00	10	10	00	10	10	10	10	00	10	10	10	10	01	01	00	10	11	00	11	00	00	00	10
60	Japonica-upland	pop4	10	10	10	10	00	00	00	10	10	11	10	10	10	00	00	10	00	00	10	10	10	10	10	00	11	00	00	11	10	10	10	01	11	10	10	10	01	01	10	10	11	00	11	00	00	00	10
61	Japonica-upland	pop4	10	10	10	10	00	00	-1	10	10	10	10	10	10	-1	00	10	00	00	10	10	10	00	10	-1	11	-1	00	11	10	10	10	01	11	10	11	11	01	01	11	11	11	00	10	00	00	00	10
62	Japonica-upland	pop4	00	00	10	00	00	00	00	10	00	10	00	10	00	00	00	10	00	00	00	00	10	00	10	00	11	01	00	11	10	10	10	01	11	10	10	10	01	01	10	10	11	00	11	00	00	01	10
63	Japonica-upland	pop4	00	10	10	10	00	00	10	10	10	11	00	10	10	00	00	10	01	00	00	10	10	00	10	00	11	00	00	10	10	10	10	00	10	10	10	10	01	01	00	10	11	00	11	00	00	00	10
64	Japonica-upland	pop4	10	10	10	10	10	10	11	10	10	10	10	10	10	11	10	10	11	00	10	10	10	00	10	00	11	01	00	10	10	10	10	01	11	00	10	10	01	01	10	10	11	10	11	00	00	01	10
65	Japonica-upland	pop4	10	10	10	10	00	00	10	10	10	11	10	10	10	00	10	10	11	00	10	10	10	00	11	01	11	00	00	11	10	10	10	01	10	10	10	10	01	01	10	10	11	10	11	00	01	11	10
66	Japonica-upland	pop4	00	10	10	10	00	00	00	10	10	10	00	10	10	00	00	10	01	00	00	00	10	00	00	00	10	00	00	10	10	10	10	00	10	10	10	-1	01	01	00	00	11	00	11	00	00	01	11
67	Japonica-upland	pop4	10	10	10	10	-1	10	10	10	10	11	10	10	10	00	10	10	00	00	10	10	10	01	10	00	11	11	00	11	10	10	10	01	11	10	10	10	01	01	01	10	11	00	11	00	00	00	10
68	Japonica-upland	pop4	10	11	11	11	00	01	01	11	11	11	10	11	11	01	01	11	01	01	11	11	10	00	11	00	11	00	-1	11	10	10	10	01	11	10	11	10	01	01	10	10	11	-1	11	00	01	11	10
69	Japonica-upland	pop4	10	10	10	10	10	00	00	10	10	11	10	10	10	01	10	10	11	00	10	10	10	00	10	-1	11	00	-1	11	10	10	10	00	11	10	10	10	01	01	10	10	11	00	11	01	01	01	10
70	Japonica-upland	pop4	00	11	11	00	00	00	11	11	00	11	00	00	00	10	10	00	11	10	00	00	00	01	10	00	10	00	00	10	10	10	10	10	10	00	00	01	01	00	-1	00	01	00	11	00	00	00	00
71	Japonica-upland	pop4	00	10	10	10	00	00	10	10	00	11	00	10	10	00	00	10	00	00	00	00	10	11	10	00	11	00	10	11	10	10	10	01	11	00	10	10	01	01	10	10	11	00	11	00	00	01	11
72	Indica-upland	pop5	10	00	10	10	00	00	01	10	00	00	10	10	10	01	11	10	01	00	00	10	10	10	10	00	10	00	00	10	10	10	10	00	10	00	10	11	01	01	10	10	11	00	11	-1	00	00	10
73	Indica-upland	pop5	10	10	00	10	00	00	00	10	00	00	00	10	10	00	00	10	11	00	00	10	10	10	11	01	11	00	00	11	10	10	10	01	00	-1	10	10	11	01	10	10	11	00	11	00	00	00	10
74	Indica-upland	pop5	00	01	01	00	01	00	01	01	00	11	-1	00	00	01	01	00	01	01	01	00	00	01	00	00	10	10	-1	00	00	00	00	00	00	10	10	01	01	01	10	10	11	00	11	00	00	00	00
75	Indica-upland	pop5	10	-1	-1	11	-1	00	01	10	00	00	10	11	10	01	01	10	11	01	00	-1	10	10	11	01	11	00	00	11	10	10	10	00	00	10	11	10	01	11	10	10	11	00	11	00	00	01	10
76	Indica-upland	pop5	10	00	-1	10	00	00	10	10	00	00	10	10	10	00	10	10	11	00	10	10	10	11	11	01	11	00	00	11	10	10	10	01	11	10	11	10	01	01	10	10	11	10	11	00	00	01	10
77	Indica-upland	pop5	10	10	00	11	00	01	01	11	00	00	11	11	11	01	11	11	11	01	10	10	11	01	11	01	11	-1	01	11	11	11	11	01	11	10	11	11	01	01	00	10	11	11	11	11	01	01	11
78	Indica-upland	pop5	11	11	00	11	01	11	01	11	00	01	11	11	11	01	11	11	11	01	11	01	11	01	11	01	11	00	01	11	11	11	11	01	00	10	11	11	11	11	10	10	11	11	11	11	01	01	11
79	Indica-upland	pop5	11	11	11	11	01	11	01	11	00	01	11	11	11	01	11	11	11	01	11	11	11	01	11	01	11	-1	01	11	11	11	11	01	01	10	11	11	11	01	10	10	11	01	11	11	01	01	11
80	Indica-upland	pop5	11	11	00	11	11	01	01	11	01	01	11	11	11	01	11	11	11	11	01	11	11	11	11	01	11	-1	01	11	11	11	11	01	-1	01	11	11	11	01	10	10	11	11	11	01	11	01	11
81	Indica-upland	pop5	10	11	00	11	01	01	01	11	00	00	11	11	11	01	11	11	11	01	00	00	11	10	11	01	11	00	01	11	11	11	11	01	00	10	11	10	11	01	10	10	11	10	11	10	00	10	11
82	Indica-upland	pop5	10	10	10	10	00	00	01	10	-1	-1	10	10	10	01	10	10	11	00	00	10	01	00	01	01	11	00	11	11	01	11	11	01	01	00	11	00	01	01	10	00	11	-1	11	-1	01	01	10
83	Indica-upland	pop5	10	10	00	11	00	00	11	10	00	10	10	11	10	01	11	11	11	00	10	10	-1	-1	-1	-1	-1	-1	-1	-1	-1	-1	-1	-1	-1	-1	-1	-1	-1	-1	-1	-1	-1	11	11	11	11	11	11
84	Indica-upland	pop5	11	11	00	11	01	11	11	11	00	10	11	11	11	01	11	11	11	01	00	11	11	01	11	01	11	00	01	11	11	11	11	01	-1	10	11	11	11	01	00	10	11	11	11	00	01	01	10
85	Indica-upland	pop5	10	11	11	11	00	01	01	11	-1	00	10	11	11	01	11	11	11	01	10	10	11	01	11	01	11	-1	01	11	11	11	11	01	11	10	11	11	01	01	10	10	11	11	11	00	01	01	11
86	Indica-upland	pop5	10	10	00	11	00	01	11	10	00	10	10	10	10	01	11	11	00	01	10	10	11	-1	11	01	11	00	01	11	10	11	11	01	00	10	11	10	01	01	10	10	11	10	11	01	11	01	10
87	Indica-upland	pop5	11	11	00	11	00	01	01	11	00	01	11	11	11	01	01	11	01	01	10	11	11	01	11	01	11	00	11	11	11	11	11	01	11	-1	11	10	11	01	10	10	10	11	11	01	11	01	10
88	Indica-upland	pop5	11	11	00	11	00	01	01	11	00	00	10	11	11	01	11	11	10	01	10	10	11	-1	11	01	11	-1	01	11	10	11	11	01	10	00	10	00	00	00	00	00	10	10	11	01	11	-1	10
89	Indica-upland	pop5	11	11	10	11	11	11	11	11	10	11	11	11	11	01	11	11	11	01	11	11	11	11	11	01	11	10	01	11	11	11	11	01	-1	10	11	01	01	01	10	10	11	11	11	01	11	01	10
90	Indica-upland	pop5	10	00	00	11	00	01	01	10	00	11	10	11	10	11	01	10	00	00	00	00	11	11	11	01	11	00	01	11	11	11	11	01	00	10	11	00	01	01	10	10	11	10	11	10	01	01	10
91	Indica-upland	pop5	10	10	00	11	00	01	01	11	00	00	10	11	10	01	01	10	01	00	00	10	11	00	11	01	11	00	01	11	11	11	11	01	00	00	11	10	11	01	10	10	11	10	11	00	11	01	10
92	Indica-upland	pop5	11	11	10	11	00	01	11	11	00	01	11	11	11	01	11	11	01	01	11	00	11	00	11	01	11	00	01	11	11	11	11	01	-1	10	11	10	11	01	-1	-1	11	01	11	10	01	01	10
93	Indica-upland	pop5	10	10	11	11	01	01	11	11	10	11	10	10	11	01	01	11	11	01	11	10	11	00	10	00	11	00	01	11	11	11	11	01	11	10	10	10	01	00	10	10	11	00	11	01	01	00	10
94	Indica-upland	pop5	10	11	00	11	00	01	01	11	00	01	11	11	11	01	01	11	11	01	11	00	11	11	11	01	11	00	01	11	11	11	11	01	00	01	11	01	01	01	10	10	11	11	11	00	01	01	10
95	Indica-upland	pop5	10	10	11	11	00	01	01	11	00	00	10	11	10	01	01	11	11	01	10	10	11	11	11	01	11	00	00	11	11	11	11	01	11	10	11	10	01	01	10	10	11	10	11	01	11	-1	11
96	Japonica-lowland	pop6	10	10	10	10	00	00	00	10	10	10	10	10	10	00	10	10	00	00	10	10	01	-1	11	01	11	00	01	11	01	01	11	01	11	00	01	00	01	01	00	00	11	10	11	01	01	11	10
97	Japonica-lowland	pop6	10	10	10	10	00	00	00	10	10	11	10	10	10	00	10	10	00	00	10	10	10	10	11	01	11	00	01	11	11	11	11	01	11	00	11	01	01	01	01	-1	11	01	11	01	01	01	11
98	Japonica-lowland	pop6	10	10	10	10	00	00	00	10	10	11	10	10	10	00	10	10	10	00	10	10	11	11	11	01	11	10	01	11	11	11	11	01	11	10	11	10	01	00	11	10	11	00	11	01	01	01	11
99	Japonica-lowland	pop6	10	10	10	10	00	00	00	10	10	11	10	10	10	00	10	10	00	00	10	10	11	11	11	01	11	00	01	11	11	11	11	01	11	10	11	10	01	01	11	10	11	00	11	01	01	01	10
100	Japonica-lowland	pop6	10	11	11	11	01	11	01	11	11	11	11	11	11	01	11	11	11	11	11	11	10	01	11	00	11	01	00	10	10	10	10	00	10	11	01	10	01	01	00	10	11	11	11	01	01	01	10
101	Japonica-lowland	pop6	10	10	10	10	00	00	10	10	10	11	10	10	10	01	11	10	11	11	10	10	10	11	11	00	11	01	01	11	10	10	11	01	11	11	11	11	01	11	10	10	11	11	11	01	01	01	10
102	Japonica-lowland	pop6	10	10	10	10	00	10	00	10	10	10	10	10	10	00	10	10	10	01	10	10	10	11	11	00	11	01	00	10	10	10	10	00	10	11	10	10	01	01	10	11	11	11	11	01	01	01	10
103	Japonica-lowland	pop6	00	00	00	00	00	00	00	00	00	11	00	00	00	01	00	10	01	00	00	00	11	00	10	00	11	00	01	11	10	10	10	01	11	10	11	00	01	00	10	10	11	-1	11	00	00	01	10
104	Japonica-lowland	pop6	00	01	10	01	00	00	01	10	00	11	00	11	00	01	01	11	01	00	00	00	11	00	00	00	11	00	01	11	10	10	10	01	11	10	10	10	01	01	10	10	10	10	11	01	01	01	10
105	Japonica-lowland	pop6	10	10	11	11	01	00	01	11	10	11	10	10	11	01	01	11	01	01	10	10	11	00	11	01	11	00	01	11	11	11	11	01	11	10	10	11	01	-1	10	10	11	10	11	01	11	11	11
106	Japonica-lowland	pop6	00	01	01	01	01	01	01	00	01	11	00	10	01	01	01	10	01	01	01	00	01	00	00	00	11	00	01	11	10	10	10	01	11	10	11	10	01	00	10	10	11	01	11	11	01	01	10
107	Japonica-lowland	pop6	11	11	11	11	01	01	11	11	11	11	11	11	11	01	11	11	01	01	11	11	11	00	11	01	11	00	00	11	11	11	11	01	11	10	10	10	01	-1	10	10	11	10	11	01	11	01	10
108	Japonica-lowland	pop6	10	11	11	11	01	01	11	11	11	11	11	11	11	01	01	11	01	01	11	11	11	10	11	11	11	10	10	11	11	11	11	01	11	10	11	10	01	01	10	10	11	10	11	01	11	10	10
109	Japonica-lowland	pop6	11	11	11	11	01	01	01	11	11	11	11	11	11	01	11	11	01	01	11	11	11	10	11	01	11	10	10	11	11	11	11	01	11	10	11	10	01	00	10	10	11	11	11	01	11	01	11
110	Japonica-lowland	pop6	11	11	11	11	01	01	11	11	11	11	11	11	11	01	01	11	01	01	11	11	00	00	11	01	11	10	00	11	10	10	10	11	11	10	11	10	01	01	10	10	11	11	11	01	01	00	10
111	Japonica-lowland	pop6	11	11	11	11	01	01	01	11	11	11	00	11	11	01	01	11	00	01	01	11	01	00	11	-1	11	00	00	11	11	11	11	01	11	10	10	10	01	00	10	10	11	-1	11	01	01	01	10
112	Japonica-lowland	pop6	10	10	11	10	01	00	11	11	11	11	10	11	10	01	01	11	01	01	10	10	11	00	10	01	11	00	01	11	11	11	11	01	11	10	10	10	00	00	10	10	11	11	11	01	01	01	11
113	Japonica-lowland	pop7	10	10	10	10	00	00	10	10	10	10	10	10	10	10	10	10	11	01	10	00	10	11	11	00	11	01	00	10	10	10	10	00	11	11	10	10	01	11	11	10	11	11	11	00	00	01	00
114	Japonica-lowland	pop7	10	10	10	10	00	00	00	10	10	11	10	10	10	00	10	10	10	01	10	11	10	11	00	00	11	11	00	11	00	00	00	00	11	01	10	10	01	01	01	01	11	00	11	00	00	01	00
115	Japonica-lowland	pop7	10	11	10	11	10	00	11	11	11	11	10	10	11	11	11	10	11	11	11	11	10	11	11	00	11	01	00	10	10	10	10	00	10	10	10	10	01	01	10	10	10	11	11	01	01	01	10
116	Japonica-lowland	pop7	10	11	10	11	10	10	11	11	10	11	10	11	11	01	11	10	11	01	11	11	10	11	01	00	11	11	00	10	10	10	10	00	10	10	10	10	01	01	10	10	10	11	11	01	01	01	10
117	Japonica-lowland	pop7	10	10	10	10	10	10	11	11	10	11	10	11	11	01	11	10	11	01	10	11	00	01	01	00	11	11	00	10	00	00	10	00	10	10	10	10	01	01	-1	10	11	01	11	01	01	01	10
118	Japonica-lowland	pop7	10	10	00	00	00	00	10	10	00	10	00	00	00	10	00	00	11	01	00	00	00	01	00	00	11	11	00	00	00	00	00	00	00	00	00	00	01	01	00	00	00	01	11	-1	-1	-1	-1
119	Japonica-lowland	pop7	10	10	10	10	10	00	10	10	10	10	10	10	10	00	10	10	11	10	10	10	-1	-1	-1	-1	-1	-1	-1	-1	-1	-1	-1	-1	-1	-1	-1	-1	-1	-1	-1	-1	-1	-1	-1	-1	-1	-1	-1
120	Japonica-lowland	pop7	10	10	10	10	00	10	-1	10	10	11	10	10	10	00	10	10	11	11	10	10	10	01	11	00	11	01	00	10	10	10	10	00	10	10	10	10	01	01	10	10	10	11	11	00	00	01	10
121	Japonica-lowland	pop7	10	10	10	10	10	10	10	10	10	11	10	10	10	11	10	10	11	11	10	10	00	11	00	-1	11	11	10	10	10	10	10	00	10	00	10	10	01	01	11	10	10	01	11	01	01	11	10
122	Japonica-lowland	pop7	10	10	10	10	00	10	00	10	10	11	10	10	10	01	10	10	11	01	10	10	00	01	01	00	11	01	00	00	00	00	00	00	00	10	10	10	11	01	00	-1	10	00	11	00	00	00	10
123	Japonica-lowland	pop7	10	10	10	10	10	10	10	10	10	10	10	10	10	10	10	10	11	11	10	10	10	11	11	00	11	01	00	10	10	10	10	00	10	00	10	00	01	01	10	-1	10	01	11	00	00	01	10
124	Japonica-lowland	pop7	10	10	10	10	-1	00	10	10	10	10	10	10	10	00	10	10	11	11	10	10	10	11	11	00	11	01	00	10	10	10	10	00	10	10	10	10	01	01	00	10	10	01	11	00	00	00	10
125	Japonica-lowland	pop7	10	10	10	10	00	00	01	10	10	11	10	10	10	01	01	11	01	01	10	10	10	00	10	00	10	00	00	11	10	10	10	00	11	10	11	10	01	01	10	10	11	00	11	00	00	01	10
126	Japonica-lowland	pop7	10	10	10	10	00	00	01	10	10	11	10	10	10	01	01	11	01	01	01	10	10	01	10	-1	11	00	-1	11	10	10	10	00	11	10	10	10	01	01	00	10	11	-1	10	00	00	00	10
127	Japonica-lowland	pop7	10	10	10	10	10	00	00	10	10	11	10	10	10	00	00	10	11	00	10	10	10	11	10	00	11	10	10	11	10	10	10	-1	11	10	11	10	01	01	00	10	11	00	11	00	00	01	10
128	Japonica-lowland	pop7	10	00	10	10	10	00	01	10	10	11	10	11	10	01	01	11	01	01	10	10	10	10	11	00	11	00	10	11	10	10	10	00	11	10	11	10	01	01	10	10	11	01	11	01	01	01	10
129	Japonica-lowland	pop7	10	10	11	10	10	00	01	10	00	11	10	10	10	01	11	10	11	00	00	10	10	00	00	-1	11	00	00	11	10	10	10	01	11	10	11	10	01	01	10	10	11	10	11	00	01	01	10
130	Japonica-lowland	pop7	10	10	10	10	10	10	00	10	10	11	10	10	10	00	10	10	11	10	10	10	10	00	10	-1	11	00	00	10	10	10	10	01	11	10	10	10	01	11	10	10	11	00	11	00	01	01	10
131	Japonica-lowland	pop7	10	10	10	10	00	00	00	10	10	11	10	10	10	00	00	10	10	00	10	10	10	00	11	00	11	00	01	11	11	11	11	01	11	10	11	10	01	01	10	10	11	00	11	01	01	01	10
132	Japonica-lowland	pop8	10	10	10	10	10	00	10	10	10	11	10	10	10	01	10	10	11	11	10	10	10	11	10	00	11	11	00	10	10	10	10	00	10	10	10	10	01	01	10	10	10	11	11	00	00	00	10
133	Japonica-lowland	pop8	10	10	10	10	00	-1	00	10	10	11	10	10	10	01	10	10	11	01	10	11	00	01	10	00	11	11	00	10	10	10	10	00	10	00	10	00	01	01	00	00	10	01	11	00	00	01	10
134	Japonica-lowland	pop8	10	10	10	10	10	10	00	10	10	11	10	10	10	01	10	10	11	11	10	10	10	01	11	00	11	01	00	10	10	10	10	00	10	11	10	11	01	01	11	10	11	01	11	00	00	01	10
135	Japonica-lowland	pop8	10	10	10	10	10	10	10	10	10	11	10	10	10	10	10	10	11	11	10	10	10	01	10	00	11	01	00	10	10	10	10	00	10	01	10	11	01	01	11	10	11	00	11	00	00	00	10
136	Japonica-lowland	pop8	10	10	10	10	10	10	10	10	11	11	11	11	11	00	10	11	11	10	10	10	10	01	10	01	11	00	00	11	11	11	11	01	11	11	10	10	01	00	11	10	11	00	11	00	01	01	10
137	Japonica-lowland	pop8	10	10	10	10	10	10	10	10	10	11	10	10	10	00	10	10	10	10	10	10	10	11	10	00	11	11	00	11	10	11	11	01	11	10	10	10	01	-1	11	10	11	00	11	00	01	01	10
138	Japonica-lowland	pop8	10	10	10	10	10	10	10	10	10	11	00	10	10	10	00	10	10	10	10	00	00	01	01	00	11	11	00	00	00	00	00	00	00	00	00	00	10	10	00	00	01	01	11	00	00	00	00
139	Japonica-lowland	pop8	-1	-1	-1	-1	-1	-1	-1	-1	-1	-1	-1	-1	-1	-1	-1	-1	-1	-1	-1	-1	10	11	10	00	11	01	00	11	10	11	11	01	11	10	10	10	01	00	10	10	11	00	11	01	01	01	10
140	Japonica-lowland	pop8	10	10	10	10	10	10	10	10	10	10	10	10	10	10	10	10	10	10	10	10	10	11	11	00	11	10	00	10	10	10	10	00	10	01	11	01	01	01	00	11	11	00	11	00	11	11	10
141	Japonica-lowland	pop8	10	10	10	10	10	10	10	10	10	11	10	10	10	10	10	10	10	10	10	10	10	11	10	00	11	01	00	11	10	10	10	01	11	11	10	10	01	01	11	10	11	10	11	01	01	01	10
142	Japonica-lowland	pop8	10	10	10	10	00	00	10	10	10	11	10	10	10	10	00	10	10	00	10	10	10	01	00	00	11	00	01	11	10	10	10	00	11	11	10	10	01	01	00	10	11	-1	11	01	01	01	10
143	Japonica-lowland	pop8	10	11	10	10	01	00	00	10	10	11	00	10	10	00	00	10	01	00	10	10	10	11	10	00	11	00	00	11	10	10	10	00	11	01	10	00	01	01	01	01	11	00	11	00	00	01	10
144	Japonica-lowland	pop8	00	11	00	00	00	00	01	01	01	11	00	00	00	00	00	00	01	01	00	00	00	01	01	00	11	11	00	00	00	00	00	00	00	00	00	00	00	00	00	-1	00	01	11	00	00	00	00
145	Japonica-lowland	pop8	10	10	10	10	00	00	00	10	10	11	10	10	10	10	00	10	00	00	10	10	10	01	10	00	11	01	00	11	10	10	10	00	11	11	10	10	01	01	10	10	11	00	11	01	01	01	10
146	Japonica-lowland	pop8	10	10	10	10	10	10	10	10	10	11	10	10	10	10	10	10	10	00	10	10	10	01	10	10	11	01	00	11	10	10	10	00	11	11	10	10	01	01	10	11	11	10	11	11	01	01	10
147	Japonica-lowland	pop8	10	10	10	10	10	10	00	10	10	11	10	10	10	00	10	10	10	00	10	10	10	01	11	10	11	01	01	11	10	10	10	11	11	11	10	10	01	01	10	11	11	01	11	01	01	01	10
148	Japonica-lowland	pop8	10	10	10	10	10	10	10	10	10	11	10	10	10	-1	10	10	10	10	10	10	10	01	11	00	11	00	00	10	10	10	10	00	10	10	10	10	01	01	10	10	10	00	11	00	00	00	10
149	Japonica-lowland	pop8	10	10	10	10	10	10	10	10	10	11	10	10	10	00	10	10	11	01	10	11	10	10	10	00	11	00	00	10	10	10	10	00	11	10	10	10	01	00	10	10	10	10	11	00	00	00	10
150	Japonica-lowland	pop8	00	10	10	10	00	00	10	10	00	11	00	10	10	10	00	10	01	00	00	10	10	10	10	00	11	00	00	10	10	10	10	00	10	10	10	10	01	01	00	11	11	00	11	00	00	00	10
151	Japonica-lowland	pop8	00	00	10	00	00	00	00	10	00	11	00	10	10	00	00	10	00	00	00	10	10	11	11	00	11	10	00	11	10	10	10	00	11	00	10	00	01	00	00	00	10	00	11	00	00	01	10
152	Japonica-lowland	pop8	10	10	10	10	00	10	00	10	10	11	10	10	10	00	10	10	10	00	10	10	10	10	00	00	11	01	00	10	10	11	11	01	11	10	10	10	00	00	10	10	11	10	11	00	00	00	10
153	Japonica-lowland	pop8	10	10	10	10	00	00	00	10	10	11	10	10	10	00	10	10	00	00	10	10	10	01	10	00	11	00	-1	11	10	10	10	00	11	10	10	10	01	01	10	10	11	00	11	00	00	01	10
154	Japonica-lowland	pop8	11	11	11	11	01	01	11	11	11	11	11	11	11	11	11	11	01	01	11	11	11	-1	00	01	11	00	01	11	11	11	11	01	11	10	11	10	01	-1	00	10	11	10	11	00	11	01	10
155	Indica-lowland	pop9	10	10	-1	11	10	10	10	10	-1	10	10	10	10	11	10	10	11	-1	10	10	11	10	11	01	11	00	01	11	11	11	11	01	00	10	11	11	11	01	10	10	11	10	11	00	01	-1	10
156	Indica-lowland	pop9	10	10	-1	10	-1	00	11	10	00	00	10	11	10	01	11	10	00	00	00	-1	00	00	11	01	11	00	01	11	01	01	01	01	00	10	11	11	01	01	10	10	11	-1	11	00	01	01	10
157	Indica-lowland	pop9	10	10	00	10	10	00	00	10	00	00	10	10	10	00	10	10	11	00	10	10	11	00	11	01	11	00	01	11	11	11	11	01	00	-1	11	11	11	01	10	10	11	00	11	00	01	01	10
158	Indica-lowland	pop9	11	11	00	11	00	01	01	11	00	01	11	11	11	01	11	11	11	01	00	00	11	00	11	01	11	00	01	11	11	11	11	01	11	11	11	11	11	11	00	10	11	11	11	01	01	00	10
159	Indica-lowland	pop9	00	10	-1	11	-1	00	10	10	-1	10	-1	10	10	00	10	10	01	00	-1	-1	11	00	11	01	11	00	01	11	11	11	11	01	00	00	11	11	11	01	10	10	11	10	11	00	01	00	11
160	Indica-lowland	pop9	10	11	11	11	00	01	01	11	00	00	10	11	11	01	01	11	01	01	00	11	11	10	11	01	11	00	11	11	11	11	11	01	00	10	11	11	11	01	11	10	11	10	11	00	01	01	10
161	Indica-lowland	pop9	10	10	10	10	00	00	00	10	-1	00	10	10	10	00	00	11	01	00	00	-1	11	10	11	01	11	00	01	11	11	11	11	01	00	00	11	11	11	11	10	11	11	-1	11	00	01	-1	10
162	Indica-lowland	pop9	10	10	-1	10	00	00	00	10	00	00	10	10	10	00	10	10	11	00	10	10	11	11	11	01	11	10	11	11	11	11	11	01	00	00	11	11	11	11	10	10	11	10	11	01	01	00	10
163	Indica-lowland	pop9	10	10	-1	10	-1	10	00	10	00	10	10	10	10	00	10	10	11	00	10	-1	11	10	11	01	11	00	01	11	11	11	11	01	11	10	11	10	01	01	00	10	11	10	11	01	01	01	10
164	Indica-lowland	pop9	10	10	-1	11	00	10	00	10	00	00	10	10	10	11	00	10	11	00	00	10	10	10	10	01	11	01	00	10	10	11	11	01	00	-1	10	10	11	00	10	10	10	00	11	01	00	01	10
165	Indica-lowland	pop9	00	10	00	10	-1	00	00	10	-1	00	00	10	10	01	00	11	11	01	00	-1	10	00	10	01	10	-1	00	10	10	10	10	01	11	-1	10	10	01	01	10	10	10	10	10	00	10	00	10
166	Indica-lowland	pop9	01	11	00	11	00	01	01	11	00	00	01	11	11	01	01	11	11	01	00	-1	11	01	11	01	11	00	01	11	11	11	11	01	-1	-1	11	11	11	01	10	10	11	11	11	00	11	00	11
167	Indica-lowland	pop9	00	00	00	01	00	00	01	00	00	00	00	11	00	01	01	01	11	00	00	00	11	01	11	01	11	00	01	11	11	11	11	01	11	10	11	01	01	01	10	10	11	-1	11	01	11	01	11
168	Indica-lowland	pop9	11	00	00	11	00	01	01	11	00	00	11	11	11	01	11	11	11	01	10	10	11	-1	11	01	11	10	01	11	11	11	11	01	00	-1	11	11	11	01	10	10	11	11	11	-1	11	-1	11
169	Indica-lowland	pop9	11	10	11	11	01	01	01	11	00	01	11	11	11	01	11	11	10	01	00	10	11	01	11	01	11	-1	01	11	11	11	11	01	11	10	11	11	01	01	10	10	11	11	11	-1	01	00	10
170	Indica-lowland	pop9	11	11	00	11	00	01	01	11	00	01	11	11	11	01	11	11	11	01	01	11	11	01	11	01	11	00	01	11	10	11	11	01	11	10	11	10	11	11	00	10	10	11	11	01	11	-1	10
171	Indica-lowland	pop9	10	11	00	11	00	01	01	11	00	00	10	11	11	11	01	11	11	01	10	00	11	00	11	01	11	00	01	11	11	11	11	01	00	-1	11	01	01	01	10	00	11	11	11	01	11	01	11
172	Indica-lowland	pop9	11	11	11	11	00	01	01	11	00	01	01	11	11	11	01	11	01	01	01	00	11	01	11	01	11	00	01	11	10	10	11	01	00	10	10	00	01	00	00	10	10	11	11	00	01	01	10
173	Indica-lowland	pop9	10	10	10	11	10	10	11	10	10	10	10	11	10	01	11	11	11	00	10	10	11	00	11	01	11	10	01	11	11	11	11	01	00	10	11	00	01	01	10	10	11	10	11	01	01	01	10
174	Indica-lowland	pop9	10	10	11	11	10	11	11	11	10	10	10	11	11	01	11	10	11	01	10	10	11	00	10	01	11	00	01	11	11	11	11	01	11	10	10	10	01	01	10	10	11	-1	11	01	01	-1	10
175	Indica-lowland	pop9	10	00	00	11	-1	00	01	10	00	00	10	11	10	01	01	10	11	01	00	10	11	10	10	01	11	00	01	11	10	11	11	01	11	00	11	11	11	01	11	10	11	10	11	01	01	00	10
176	Indica-lowland	pop9	11	11	00	11	-1	01	01	11	00	01	11	11	11	11	01	11	11	01	10	-1	11	00	11	01	11	00	01	11	10	11	11	01	-1	01	11	01	11	01	10	11	11	11	11	01	11	10	10
177	Indica-lowland	pop9	00	01	11	01	00	01	01	11	00	00	00	11	11	01	01	11	11	01	11	11	11	00	10	01	11	00	00	11	11	11	11	01	11	10	11	10	11	01	10	10	11	10	11	01	01	00	11
178	Indica-lowland	pop9	10	-1	00	11	-1	00	01	10	-1	00	10	11	10	11	11	10	01	00	10	10	01	00	11	01	11	00	01	11	11	11	11	01	00	-1	10	10	01	00	10	-1	10	10	11	01	11	00	10
179	Indica-lowland	pop9	11	11	00	11	-1	01	01	11	00	00	11	11	11	01	11	11	11	01	10	10	11	01	11	01	11	00	01	11	11	11	11	01	11	10	10	-1	01	01	10	10	11	11	11	11	11	01	11
180	Indica-lowland	pop9	11	11	11	11	10	11	01	11	00	00	11	11	11	01	11	11	11	01	00	11	11	10	11	01	11	00	10	11	10	10	11	01	11	10	10	11	01	00	10	11	11	10	11	01	10	-1	11
[truncated: 266 more columns]

## Sheet: Mixed scoring of CK data
No.	Group	Pop	I001	I002	I003	I004	I005	I006	I007	I008	I009	I010	I011	I012	I013	I014	I015	I016	I017	I018	I019	I020	I021	I022	I023	I024	I025	I026	I027	I028	I029	I030	I031	I032	I033	I034	I035	I036	I037	I038	I039	I040	I041	I042	I043	I044	I045	I046	I047
1	Japonica-upland	pop1	0	0	0	0	0	0	0	0	0	1	0	0	0	0	0	0	1	0	0	0	0	1	0	0	1	0	0	1	0	0	0	0	1	0	0	0	0	0	1	0	1	0	1	0	0	-1	0
2	Japonica-upland	pop1	0	0	0	0	0	0	0	0	0	1	0	0	0	0	0	0	0	0	0	0	-1	-1	-1	-1	-1	-1	-1	-1	-1	-1	-1	-1	-1	0	0	-1	0	0	0	0	0	0	1	0	0	0	0
3	Japonica-upland	pop1	0	0	1	0	0	0	1	1	0	1	0	1	1	0	0	1	0	0	0	0	0	0	0	0	1	0	-1	1	0	0	0	0	1	0	0	1	0	0	0	1	1	0	1	0	0	-1	0
4	Japonica-upland	pop1	0	0	0	0	0	0	1	0	0	1	0	1	0	0	1	1	1	1	0	0	0	0	0	0	1	0	-1	0	0	0	0	0	0	0	0	0	0	0	0	0	1	0	1	0	0	-1	0
5	Japonica-upland	pop1	0	0	0	0	0	0	0	0	0	1	0	0	0	1	0	1	0	0	0	0	0	0	0	0	1	0	0	1	0	0	0	0	1	0	0	0	0	0	0	0	1	-1	1	0	0	0	0
6	Japonica-upland	pop1	0	0	1	0	0	0	0	0	0	1	0	0	0	0	1	0	0	0	0	0	0	0	0	0	1	0	0	1	0	0	0	0	1	0	0	0	0	0	0	0	1	0	1	0	0	0	0
7	Japonica-upland	pop1	0	0	0	0	0	0	0	0	0	1	0	0	0	0	0	1	0	0	0	0	0	1	0	0	1	0	0	1	0	0	0	0	1	0	1	0	0	0	0	0	1	0	1	0	0	0	0
8	Japonica-upland	pop1	0	0	0	0	0	0	0	0	0	1	0	0	0	0	0	0	0	0	0	0	0	0	0	0	1	0	0	1	0	0	0	0	1	0	1	1	0	0	0	0	1	-1	1	0	0	0	0
9	Japonica-upland	pop1	1	1	1	1	1	0	1	1	1	1	1	1	1	0	1	1	1	0	1	1	1	0	1	0	1	0	0	1	0	1	1	0	1	1	1	0	0	0	0	0	1	1	1	1	0	0	0
10	Japonica-upland	pop1	1	1	1	1	1	0	0	1	1	1	1	1	1	0	1	1	1	0	1	1	1	0	0	0	1	0	0	1	1	1	1	0	1	0	1	0	0	0	0	0	1	1	1	1	0	1	0
11	Japonica-upland	pop1	0	1	1	1	0	0	1	1	1	1	0	1	1	0	0	1	0	0	0	1	1	0	1	0	1	0	0	1	1	1	1	0	1	0	1	1	0	0	0	1	1	1	1	0	0	0	0
12	Japonica-upland	pop1	0	0	1	0	0	0	1	1	0	1	0	0	0	0	0	0	0	0	0	0	1	0	1	0	1	0	0	1	1	1	1	0	1	0	0	0	0	0	0	0	1	0	1	0	0	0	0
13	Japonica-upland	pop1	0	0	0	0	0	0	0	0	0	1	0	0	0	0	0	0	0	0	0	0	0	0	0	0	1	0	-1	1	0	0	1	0	1	0	0	0	0	0	1	0	0	0	1	1	-1	-1	0
14	Japonica-upland	pop1	1	1	1	1	0	0	1	1	1	1	1	1	1	0	0	1	0	0	1	1	0	0	0	0	1	0	0	1	0	0	0	0	1	0	1	1	0	0	0	0	1	1	1	0	0	0	1
15	Japonica-upland	pop1	0	0	0	0	0	0	1	0	0	1	0	0	0	0	0	1	0	0	0	0	1	0	0	0	1	0	1	1	1	1	1	0	1	0	1	0	0	0	0	0	1	0	1	0	0	0	0
16	Japonica-upland	pop2	0	1	0	0	0	0	1	1	0	0	0	0	0	0	0	0	0	0	0	0	0	1	0	0	1	1	0	0	0	0	0	0	0	0	0	0	0	0	0	0	1	0	1	0	0	0	0
17	Japonica-upland	pop2	0	0	0	0	0	0	0	0	0	0	0	0	0	0	0	0	0	0	0	0	0	1	0	0	1	0	0	1	0	0	0	0	1	0	0	0	0	0	-1	0	0	0	1	0	0	-1	0
18	Japonica-upland	pop2	0	0	0	0	0	0	0	0	0	0	0	0	0	0	0	0	0	0	0	0	0	1	0	0	1	0	0	1	0	0	0	0	1	1	0	1	0	0	0	1	1	0	0	0	0	0	0
19	Japonica-upland	pop2	0	0	0	0	0	0	0	0	0	1	0	0	0	0	0	0	1	0	0	0	0	0	0	0	1	0	0	0	0	0	0	0	0	0	0	0	0	0	1	0	1	0	0	0	0	0	0
20	Japonica-upland	pop2	0	0	0	0	0	0	0	0	0	1	0	0	0	0	0	0	0	0	0	0	0	0	0	0	1	0	0	1	0	0	0	0	1	0	0	0	0	0	0	0	1	0	1	0	0	-1	0
21	Japonica-upland	pop2	0	0	0	0	0	-1	0	0	0	1	0	0	0	0	0	0	0	0	0	0	0	0	0	0	1	0	0	1	0	0	0	0	1	0	0	0	0	0	0	0	1	0	1	0	0	-1	0
22	Japonica-upland	pop2	0	0	0	0	0	0	0	0	0	1	0	0	0	0	0	0	0	-1	0	0	0	0	0	-1	1	0	0	0	0	0	0	0	0	0	0	0	0	0	0	0	1	0	1	0	0	-1	0
23	Japonica-upland	pop2	0	0	0	0	0	0	0	0	0	0	0	0	0	0	0	0	0	0	0	0	0	0	0	0	1	0	0	0	0	0	0	0	0	0	0	0	0	0	0	0	1	-1	1	0	0	-1	0
24	Japonica-upland	pop2	0	0	0	0	0	0	0	0	0	1	0	0	0	0	0	0	0	0	0	0	0	0	0	0	1	0	0	1	0	0	0	0	1	0	0	0	0	0	0	0	1	-1	1	0	0	0	0
25	Japonica-upland	pop2	0	0	0	0	0	0	0	0	0	1	0	0	0	0	0	0	0	0	0	0	0	0	0	0	1	0	0	1	0	0	0	0	1	0	0	0	0	0	0	0	1	-1	0	0	0	0	0
26	Japonica-upland	pop2	0	0	0	0	-1	0	0	0	0	0	0	0	0	0	-1	0	0	0	0	0	0	0	0	-1	1	0	0	1	0	0	0	0	1	0	0	0	0	0	0	0	1	0	1	0	0	0	0
27	Japonica-upland	pop2	1	1	1	1	0	0	1	1	1	1	0	1	1	0	0	1	0	0	1	1	0	0	0	0	1	0	0	1	0	0	0	0	1	0	1	0	0	0	0	0	1	0	1	0	0	0	0
28	Japonica-upland	pop2	0	0	0	0	0	0	0	0	0	1	0	0	0	0	0	0	0	0	0	0	1	0	1	0	1	0	0	1	0	1	1	0	1	0	0	0	0	0	0	0	1	0	1	0	0	0	0
29	Japonica-upland	pop2	0	0	0	0	0	0	0	0	0	1	0	1	0	0	0	1	0	0	0	0	1	0	0	0	1	0	0	1	0	1	1	0	1	0	0	1	0	0	0	0	1	0	1	0	1	0	0
30	Japonica-upland	pop2	0	0	0	0	0	0	1	0	0	1	0	0	0	0	0	1	0	0	0	0	0	0	1	0	1	0	0	1	0	1	1	0	1	0	0	0	0	0	0	0	0	0	1	1	1	0	1
31	Japonica-upland	pop2	0	0	0	0	0	0	1	0	0	1	0	0	0	1	0	1	0	0	0	0	0	0	0	-1	1	0	0	1	0	1	1	0	1	0	1	0	0	0	0	0	1	0	1	1	1	0	0
32	Japonica-upland	pop2	0	0	0	0	0	0	1	0	0	1	0	0	0	0	0	1	0	0	0	0	1	0	0	-1	1	0	0	1	0	0	1	0	1	0	1	0	0	0	0	-1	0	0	1	1	1	1	0
33	Japonica-upland	pop2	0	0	1	0	0	0	0	1	0	0	0	1	0	0	0	1	1	0	0	0	1	0	1	0	1	0	0	1	1	1	1	0	0	0	0	0	0	0	0	0	1	-1	1	0	1	0	1
34	Japonica-upland	pop2	0	1	1	1	0	0	0	1	1	1	1	1	1	0	0	1	0	0	1	1	1	0	0	-1	1	0	0	1	0	1	1	0	1	0	0	0	0	0	-1	-1	1	0	1	1	1	0	1
35	Japonica-upland	pop2	1	1	1	1	0	0	0	1	1	1	1	1	1	0	0	1	0	0	1	1	1	0	1	0	1	1	0	1	1	1	1	0	1	0	1	0	0	0	-1	0	0	0	1	1	1	0	1
36	Japonica-upland	pop2	0	1	1	1	0	0	1	1	0	1	0	0	1	0	0	1	0	0	1	0	1	1	1	0	1	0	0	1	1	1	1	0	1	-1	-1	-1	-1	-1	-1	-1	-1	1	1	1	0	0	0
37	Japonica-upland	pop3	0	0	0	0	0	0	0	0	0	1	0	0	0	0	0	1	0	0	0	0	1	0	1	0	1	0	0	1	1	1	1	0	1	0	1	0	0	0	0	0	1	-1	1	0	1	1	0
38	Japonica-upland	pop3	1	1	1	1	0	0	0	1	1	1	1	1	1	1	0	1	1	0	1	1	0	0	1	0	1	0	0	1	0	0	0	0	0	0	1	1	0	0	0	0	1	0	1	0	1	0	0
39	Japonica-upland	pop3	0	0	0	0	0	0	0	0	0	1	0	0	0	0	0	0	0	0	0	0	0	1	1	0	1	1	0	1	0	1	1	0	1	0	0	1	0	1	0	1	1	0	1	1	0	0	0
40	Japonica-upland	pop3	1	1	1	1	0	0	0	1	1	1	1	1	1	0	1	1	1	0	1	1	0	0	0	0	1	0	0	1	1	1	1	0	1	0	0	0	0	0	0	0	1	1	1	1	1	0	1
41	Japonica-upland	pop3	0	1	1	1	0	1	0	1	0	1	0	1	1	0	0	1	1	0	0	0	0	0	1	0	1	0	0	0	0	0	0	0	0	0	1	0	0	0	0	0	1	1	1	0	0	0	0
42	Japonica-upland	pop3	0	1	1	1	0	0	0	1	0	1	0	0	1	0	1	0	1	0	0	0	1	0	-1	0	1	-1	0	1	0	1	1	0	1	0	0	0	0	-1	0	0	1	0	1	1	0	0	0
43	Japonica-upland	pop3	1	1	1	1	0	0	1	1	1	1	1	1	1	0	1	1	0	0	1	1	1	0	1	0	1	0	0	1	1	1	1	0	1	0	1	0	0	-1	1	0	1	0	1	0	1	0	1
44	Japonica-upland	pop3	0	1	1	1	1	0	0	1	1	1	0	1	1	0	0	1	1	0	1	1	1	0	0	0	1	0	0	1	1	1	1	0	1	0	0	0	0	0	-1	0	1	0	1	0	0	0	0
45	Japonica-upland	pop3	1	1	1	1	1	1	1	1	1	1	0	1	1	0	1	1	1	0	1	1	1	0	0	-1	1	0	0	1	0	1	1	0	1	0	0	0	0	-1	0	0	0	-1	1	0	1	-1	0
46	Japonica-upland	pop3	0	0	1	0	1	0	1	0	0	1	0	0	0	0	1	1	1	0	0	0	1	0	1	0	1	0	0	1	1	1	1	0	1	0	0	0	0	0	0	0	1	0	1	0	1	0	1
47	Japonica-upland	pop3	1	1	1	1	0	0	0	1	1	1	1	1	1	0	1	1	0	0	1	1	1	0	0	-1	1	0	0	1	0	0	0	0	1	0	0	0	0	0	-1	0	0	1	1	0	1	0	0
48	Japonica-upland	pop3	1	1	1	1	1	1	1	1	1	1	1	1	1	0	1	1	1	0	1	1	1	0	0	0	1	0	0	1	1	1	1	0	1	0	0	0	0	0	0	-1	1	1	1	0	1	0	1
49	Japonica-upland	pop3	0	0	1	0	1	0	1	1	0	1	0	0	0	0	1	1	1	0	0	0	1	0	1	0	1	0	0	1	1	1	1	0	1	0	1	0	0	0	0	0	1	0	1	0	0	0	0
50	Japonica-upland	pop3	0	1	1	1	1	1	1	1	1	1	1	1	1	0	1	1	1	1	1	1	1	1	1	0	1	0	1	1	1	1	1	0	1	0	1	1	0	-1	0	0	1	1	1	0	1	0	1
51	Japonica-upland	pop3	1	1	1	1	1	0	0	1	1	1	1	1	1	0	1	1	0	0	1	1	1	0	1	1	1	0	1	1	1	1	1	0	1	0	0	0	0	0	0	0	1	-1	1	0	1	0	0
52	Japonica-upland	pop3	0	1	1	1	0	0	1	1	1	1	0	1	1	0	0	1	0	0	1	1	1	0	1	1	1	0	1	1	1	1	1	0	1	0	0	0	0	0	0	0	0	1	1	0	1	0	0
53	Japonica-upland	pop3	1	1	1	1	0	0	1	1	1	1	0	1	1	0	0	1	0	0	1	1	1	0	-1	-1	1	0	0	1	1	1	1	0	1	0	0	0	0	0	0	0	1	1	1	0	1	0	1
54	Japonica-upland	pop3	0	0	1	1	0	0	0	1	1	1	0	1	1	0	0	1	0	0	1	1	1	0	1	0	1	0	0	1	1	1	1	0	1	0	1	1	0	0	0	1	1	1	1	0	1	0	1
55	Japonica-upland	pop3	1	1	1	1	0	0	0	1	1	1	1	1	1	0	1	1	0	0	1	1	1	0	1	0	1	0	0	1	1	1	1	0	1	0	0	0	0	0	0	0	0	1	1	1	0	1	0
56	Japonica-upland	pop3	0	1	1	1	0	1	0	1	1	1	1	1	1	0	1	1	0	0	1	1	1	-1	1	0	1	0	0	1	0	1	1	0	1	0	1	0	0	0	0	0	1	1	1	0	1	0	1
57	Japonica-upland	pop3	1	1	1	1	0	0	0	1	1	1	1	1	1	0	0	1	0	0	1	1	1	-1	1	0	1	0	0	1	0	0	0	0	1	0	0	0	0	-1	0	0	0	0	1	0	1	0	0
58	Japonica-upland	pop4	0	0	0	0	0	0	0	0	0	0	0	0	0	0	0	0	0	0	0	0	0	0	0	0	1	0	0	1	0	0	0	0	1	0	0	0	0	0	0	0	1	0	1	0	0	0	0
59	Japonica-upland	pop4	0	0	0	0	0	0	0	0	0	0	0	0	0	0	0	0	0	0	0	0	0	0	0	0	0	0	0	0	0	0	0	0	0	0	0	0	0	0	0	0	1	0	1	0	0	0	0
60	Japonica-upland	pop4	0	0	0	0	0	0	0	0	0	1	0	0	0	0	0	0	0	0	0	0	0	0	0	0	1	0	0	1	0	0	0	0	1	0	0	0	0	0	0	0	1	0	1	0	0	0	0
61	Japonica-upland	pop4	0	0	0	0	0	0	-1	0	0	0	0	0	0	-1	0	0	0	0	0	0	0	0	0	-1	1	-1	0	1	0	0	0	0	1	0	1	1	0	0	1	1	1	0	0	0	0	0	0
62	Japonica-upland	pop4	0	0	0	0	0	0	0	0	0	0	0	0	0	0	0	0	0	0	0	0	0	0	0	0	1	0	0	1	0	0	0	0	1	0	0	0	0	0	0	0	1	0	1	0	0	0	0
63	Japonica-upland	pop4	0	0	0	0	0	0	0	0	0	1	0	0	0	0	0	0	0	0	0	0	0	0	0	0	1	0	0	0	0	0	0	0	0	0	0	0	0	0	0	0	1	0	1	0	0	0	0
64	Japonica-upland	pop4	0	0	0	0	0	0	1	0	0	0	0	0	0	1	0	0	1	0	0	0	0	0	0	0	1	0	0	0	0	0	0	0	1	0	0	0	0	0	0	0	1	0	1	0	0	0	0
65	Japonica-upland	pop4	0	0	0	0	0	0	0	0	0	1	0	0	0	0	0	0	1	0	0	0	0	0	1	0	1	0	0	1	0	0	0	0	0	0	0	0	0	0	0	0	1	0	1	0	0	1	0
66	Japonica-upland	pop4	0	0	0	0	0	0	0	0	0	0	0	0	0	0	0	0	0	0	0	0	0	0	0	0	0	0	0	0	0	0	0	0	0	0	0	-1	0	0	0	0	1	0	1	0	0	0	1
67	Japonica-upland	pop4	0	0	0	0	-1	0	0	0	0	1	0	0	0	0	0	0	0	0	0	0	0	0	0	0	1	1	0	1	0	0	0	0	1	0	0	0	0	0	0	0	1	0	1	0	0	0	0
68	Japonica-upland	pop4	0	1	1	1	0	0	0	1	1	1	0	1	1	0	0	1	0	0	1	1	0	0	1	0	1	0	-1	1	0	0	0	0	1	0	1	0	0	0	0	0	1	-1	1	0	0	1	0
69	Japonica-upland	pop4	0	0	0	0	0	0	0	0	0	1	0	0	0	0	0	0	1	0	0	0	0	0	0	-1	1	0	-1	1	0	0	0	0	1	0	0	0	0	0	0	0	1	0	1	0	0	0	0
70	Japonica-upland	pop4	0	1	1	0	0	0	1	1	0	1	0	0	0	0	0	0	1	0	0	0	0	0	0	0	0	0	0	0	0	0	0	0	0	0	0	0	0	0	-1	0	0	0	1	0	0	0	0
71	Japonica-upland	pop4	0	0	0	0	0	0	0	0	0	1	0	0	0	0	0	0	0	0	0	0	0	1	0	0	1	0	0	1	0	0	0	0	1	0	0	0	0	0	0	0	1	0	1	0	0	0	1
72	Indica-upland	pop5	0	0	0	0	0	0	0	0	0	0	0	0	0	0	1	0	0	0	0	0	0	0	0	0	0	0	0	0	0	0	0	0	0	0	0	1	0	0	0	0	1	0	1	-1	0	0	0
73	Indica-upland	pop5	0	0	0	0	0	0	0	0	0	0	0	0	0	0	0	0	1	0	0	0	0	0	1	0	1	0	0	1	0	0	0	0	0	-1	0	0	1	0	0	0	1	0	1	0	0	0	0
74	Indica-upland	pop5	0	0	0	0	0	0	0	0	0	1	-1	0	0	0	0	0	0	0	0	0	0	0	0	0	0	0	-1	0	0	0	0	0	0	0	0	0	0	0	0	0	1	0	1	0	0	0	0
75	Indica-upland	pop5	0	-1	-1	1	-1	0	0	0	0	0	0	1	0	0	0	0	1	0	0	-1	0	0	1	0	1	0	0	1	0	0	0	0	0	0	1	0	0	1	0	0	1	0	1	0	0	0	0
76	Indica-upland	pop5	0	0	-1	0	0	0	0	0	0	0	0	0	0	0	0	0	1	0	0	0	0	1	1	0	1	0	0	1	0	0	0	0	1	0	1	0	0	0	0	0	1	0	1	0	0	0	0
77	Indica-upland	pop5	0	0	0	1	0	0	0	1	0	0	1	1	1	0	1	1	1	0	0	0	1	0	1	0	1	-1	0	1	1	1	1	0	1	0	1	1	0	0	0	0	1	1	1	1	0	0	1
78	Indica-upland	pop5	1	1	0	1	0	1	0	1	0	0	1	1	1	0	1	1	1	0	1	0	1	0	1	0	1	0	0	1	1	1	1	0	0	0	1	1	1	1	0	0	1	1	1	1	0	0	1
79	Indica-upland	pop5	1	1	1	1	0	1	0	1	0	0	1	1	1	0	1	1	1	0	1	1	1	0	1	0	1	-1	0	1	1	1	1	0	0	0	1	1	1	0	0	0	1	0	1	1	0	0	1
80	Indica-upland	pop5	1	1	0	1	1	0	0	1	0	0	1	1	1	0	1	1	1	1	0	1	1	1	1	0	1	-1	0	1	1	1	1	0	-1	0	1	1	1	0	0	0	1	1	1	0	1	0	1
81	Indica-upland	pop5	0	1	0	1	0	0	0	1	0	0	1	1	1	0	1	1	1	0	0	0	1	0	1	0	1	0	0	1	1	1	1	0	0	0	1	0	1	0	0	0	1	0	1	0	0	0	1
82	Indica-upland	pop5	0	0	0	0	0	0	0	0	-1	-1	0	0	0	0	0	0	1	0	0	0	0	0	0	0	1	0	1	1	0	1	1	0	0	0	1	0	0	0	0	0	1	-1	1	-1	0	0	0
83	Indica-upland	pop5	0	0	0	1	0	0	1	0	0	0	0	1	0	0	1	1	1	0	0	0	-1	-1	-1	-1	-1	-1	-1	-1	-1	-1	-1	-1	-1	-1	-1	-1	-1	-1	-1	-1	-1	1	1	1	1	1	1
84	Indica-upland	pop5	1	1	0	1	0	1	1	1	0	0	1	1	1	0	1	1	1	0	0	1	1	0	1	0	1	0	0	1	1	1	1	0	-1	0	1	1	1	0	0	0	1	1	1	0	0	0	0
85	Indica-upland	pop5	0	1	1	1	0	0	0	1	-1	0	0	1	1	0	1	1	1	0	0	0	1	0	1	0	1	-1	0	1	1	1	1	0	1	0	1	1	0	0	0	0	1	1	1	0	0	0	1
86	Indica-upland	pop5	0	0	0	1	0	0	1	0	0	0	0	0	0	0	1	1	0	0	0	0	1	-1	1	0	1	0	0	1	0	1	1	0	0	0	1	0	0	0	0	0	1	0	1	0	1	0	0
87	Indica-upland	pop5	1	1	0	1	0	0	0	1	0	0	1	1	1	0	0	1	0	0	0	1	1	0	1	0	1	0	1	1	1	1	1	0	1	-1	1	0	1	0	0	0	0	1	1	0	1	0	0
88	Indica-upland	pop5	1	1	0	1	0	0	0	1	0	0	0	1	1	0	1	1	0	0	0	0	1	-1	1	0	1	-1	0	1	0	1	1	0	0	0	0	0	0	0	0	0	0	0	1	0	1	-1	0
89	Indica-upland	pop5	1	1	0	1	1	1	1	1	0	1	1	1	1	0	1	1	1	0	1	1	1	1	1	0	1	0	0	1	1	1	1	0	-1	0	1	0	0	0	0	0	1	1	1	0	1	0	0
90	Indica-upland	pop5	0	0	0	1	0	0	0	0	0	1	0	1	0	1	0	0	0	0	0	0	1	1	1	0	1	0	0	1	1	1	1	0	0	0	1	0	0	0	0	0	1	0	1	0	0	0	0
91	Indica-upland	pop5	0	0	0	1	0	0	0	1	0	0	0	1	0	0	0	0	0	0	0	0	1	0	1	0	1	0	0	1	1	1	1	0	0	0	1	0	1	0	0	0	1	0	1	0	1	0	0
92	Indica-upland	pop5	1	1	0	1	0	0	1	1	0	0	1	1	1	0	1	1	0	0	1	0	1	0	1	0	1	0	0	1	1	1	1	0	-1	0	1	0	1	0	-1	-1	1	0	1	0	0	0	0
93	Indica-upland	pop5	0	0	1	1	0	0	1	1	0	1	0	0	1	0	0	1	1	0	1	0	1	0	0	0	1	0	0	1	1	1	1	0	1	0	0	0	0	0	0	0	1	0	1	0	0	0	0
94	Indica-upland	pop5	0	1	0	1	0	0	0	1	0	0	1	1	1	0	0	1	1	0	1	0	1	1	1	0	1	0	0	1	1	1	1	0	0	0	1	0	0	0	0	0	1	1	1	0	0	0	0
95	Indica-upland	pop5	0	0	1	1	0	0	0	1	0	0	0	1	0	0	0	1	1	0	0	0	1	1	1	0	1	0	0	1	1	1	1	0	1	0	1	0	0	0	0	0	1	0	1	0	1	-1	1
96	Japonica-lowland	pop6	0	0	0	0	0	0	0	0	0	0	0	0	0	0	0	0	0	0	0	0	0	-1	1	0	1	0	0	1	0	0	1	0	1	0	0	0	0	0	0	0	1	0	1	0	0	1	0
97	Japonica-lowland	pop6	0	0	0	0	0	0	0	0	0	1	0	0	0	0	0	0	0	0	0	0	0	0	1	0	1	0	0	1	1	1	1	0	1	0	1	0	0	0	0	-1	1	0	1	0	0	0	1
98	Japonica-lowland	pop6	0	0	0	0	0	0	0	0	0	1	0	0	0	0	0	0	0	0	0	0	1	1	1	0	1	0	0	1	1	1	1	0	1	0	1	0	0	0	1	0	1	0	1	0	0	0	1
99	Japonica-lowland	pop6	0	0	0	0	0	0	0	0	0	1	0	0	0	0	0	0	0	0	0	0	1	1	1	0	1	0	0	1	1	1	1	0	1	0	1	0	0	0	1	0	1	0	1	0	0	0	0
100	Japonica-lowland	pop6	0	1	1	1	0	1	0	1	1	1	1	1	1	0	1	1	1	1	1	1	0	0	1	0	1	0	0	0	0	0	0	0	0	1	0	0	0	0	0	0	1	1	1	0	0	0	0
101	Japonica-lowland	pop6	0	0	0	0	0	0	0	0	0	1	0	0	0	0	1	0	1	1	0	0	0	1	1	0	1	0	0	1	0	0	1	0	1	1	1	1	0	1	0	0	1	1	1	0	0	0	0
102	Japonica-lowland	pop6	0	0	0	0	0	0	0	0	0	0	0	0	0	0	0	0	0	0	0	0	0	1	1	0	1	0	0	0	0	0	0	0	0	1	0	0	0	0	0	1	1	1	1	0	0	0	0
103	Japonica-lowland	pop6	0	0	0	0	0	0	0	0	0	1	0	0	0	0	0	0	0	0	0	0	1	0	0	0	1	0	0	1	0	0	0	0	1	0	1	0	0	0	0	0	1	-1	1	0	0	0	0
104	Japonica-lowland	pop6	0	0	0	0	0	0	0	0	0	1	0	1	0	0	0	1	0	0	0	0	1	0	0	0	1	0	0	1	0	0	0	0	1	0	0	0	0	0	0	0	0	0	1	0	0	0	0
105	Japonica-lowland	pop6	0	0	1	1	0	0	0	1	0	1	0	0	1	0	0	1	0	0	0	0	1	0	1	0	1	0	0	1	1	1	1	0	1	0	0	1	0	-1	0	0	1	0	1	0	1	1	1
106	Japonica-lowland	pop6	0	0	0	0	0	0	0	0	0	1	0	0	0	0	0	0	0	0	0	0	0	0	0	0	1	0	0	1	0	0	0	0	1	0	1	0	0	0	0	0	1	0	1	1	0	0	0
107	Japonica-lowland	pop6	1	1	1	1	0	0	1	1	1	1	1	1	1	0	1	1	0	0	1	1	1	0	1	0	1	0	0	1	1	1	1	0	1	0	0	0	0	-1	0	0	1	0	1	0	1	0	0
108	Japonica-lowland	pop6	0	1	1	1	0	0	1	1	1	1	1	1	1	0	0	1	0	0	1	1	1	0	1	1	1	0	0	1	1	1	1	0	1	0	1	0	0	0	0	0	1	0	1	0	1	0	0
109	Japonica-lowland	pop6	1	1	1	1	0	0	0	1	1	1	1	1	1	0	1	1	0	0	1	1	1	0	1	0	1	0	0	1	1	1	1	0	1	0	1	0	0	0	0	0	1	1	1	0	1	0	1
110	Japonica-lowland	pop6	1	1	1	1	0	0	1	1	1	1	1	1	1	0	0	1	0	0	1	1	0	0	1	0	1	0	0	1	0	0	0	1	1	0	1	0	0	0	0	0	1	1	1	0	0	0	0
111	Japonica-lowland	pop6	1	1	1	1	0	0	0	1	1	1	0	1	1	0	0	1	0	0	0	1	0	0	1	-1	1	0	0	1	1	1	1	0	1	0	0	0	0	0	0	0	1	-1	1	0	0	0	0
112	Japonica-lowland	pop6	0	0	1	0	0	0	1	1	1	1	0	1	0	0	0	1	0	0	0	0	1	0	0	0	1	0	0	1	1	1	1	0	1	0	0	0	0	0	0	0	1	1	1	0	0	0	1
113	Japonica-lowland	pop7	0	0	0	0	0	0	0	0	0	0	0	0	0	0	0	0	1	0	0	0	0	1	1	0	1	0	0	0	0	0	0	0	1	1	0	0	0	1	1	0	1	1	1	0	0	0	0
114	Japonica-lowland	pop7	0	0	0	0	0	0	0	0	0	1	0	0	0	0	0	0	0	0	0	1	0	1	0	0	1	1	0	1	0	0	0	0	1	0	0	0	0	0	0	0	1	0	1	0	0	0	0
115	Japonica-lowland	pop7	0	1	0	1	0	0	1	1	1	1	0	0	1	1	1	0	1	1	1	1	0	1	1	0	1	0	0	0	0	0	0	0	0	0	0	0	0	0	0	0	0	1	1	0	0	0	0
116	Japonica-lowland	pop7	0	1	0	1	0	0	1	1	0	1	0	1	1	0	1	0	1	0	1	1	0	1	0	0	1	1	0	0	0	0	0	0	0	0	0	0	0	0	0	0	0	1	1	0	0	0	0
117	Japonica-lowland	pop7	0	0	0	0	0	0	1	1	0	1	0	1	1	0	1	0	1	0	0	1	0	0	0	0	1	1	0	0	0	0	0	0	0	0	0	0	0	0	-1	0	1	0	1	0	0	0	0
118	Japonica-lowland	pop7	0	0	0	0	0	0	0	0	0	0	0	0	0	0	0	0	1	0	0	0	0	0	0	0	1	1	0	0	0	0	0	0	0	0	0	0	0	0	0	0	0	0	1	-1	-1	-1	-1
119	Japonica-lowland	pop7	0	0	0	0	0	0	0	0	0	0	0	0	0	0	0	0	1	0	0	0	-1	-1	-1	-1	-1	-1	-1	-1	-1	-1	-1	-1	-1	-1	-1	-1	-1	-1	-1	-1	-1	-1	-1	-1	-1	-1	-1
120	Japonica-lowland	pop7	0	0	0	0	0	0	-1	0	0	1	0	0	0	0	0	0	1	1	0	0	0	0	1	0	1	0	0	0	0	0	0	0	0	0	0	0	0	0	0	0	0	1	1	0	0	0	0
121	Japonica-lowland	pop7	0	0	0	0	0	0	0	0	0	1	0	0	0	1	0	0	1	1	0	0	0	1	0	-1	1	1	0	0	0	0	0	0	0	0	0	0	0	0	1	0	0	0	1	0	0	1	0
122	Japonica-lowland	pop7	0	0	0	0	0	0	0	0	0	1	0	0	0	0	0	0	1	0	0	0	0	0	0	0	1	0	0	0	0	0	0	0	0	0	0	0	1	0	0	-1	0	0	1	0	0	0	0
123	Japonica-lowland	pop7	0	0	0	0	0	0	0	0	0	0	0	0	0	0	0	0	1	1	0	0	0	1	1	0	1	0	0	0	0	0	0	0	0	0	0	0	0	0	0	-1	0	0	1	0	0	0	0
124	Japonica-lowland	pop7	0	0	0	0	-1	0	0	0	0	0	0	0	0	0	0	0	1	1	0	0	0	1	1	0	1	0	0	0	0	0	0	0	0	0	0	0	0	0	0	0	0	0	1	0	0	0	0
125	Japonica-lowland	pop7	0	0	0	0	0	0	0	0	0	1	0	0	0	0	0	1	0	0	0	0	0	0	0	0	0	0	0	1	0	0	0	0	1	0	1	0	0	0	0	0	1	0	1	0	0	0	0
126	Japonica-lowland	pop7	0	0	0	0	0	0	0	0	0	1	0	0	0	0	0	1	0	0	0	0	0	0	0	-1	1	0	-1	1	0	0	0	0	1	0	0	0	0	0	0	0	1	-1	0	0	0	0	0
127	Japonica-lowland	pop7	0	0	0	0	0	0	0	0	0	1	0	0	0	0	0	0	1	0	0	0	0	1	0	0	1	0	0	1	0	0	0	-1	1	0	1	0	0	0	0	0	1	0	1	0	0	0	0
128	Japonica-lowland	pop7	0	0	0	0	0	0	0	0	0	1	0	1	0	0	0	1	0	0	0	0	0	0	1	0	1	0	0	1	0	0	0	0	1	0	1	0	0	0	0	0	1	0	1	0	0	0	0
129	Japonica-lowland	pop7	0	0	1	0	0	0	0	0	0	1	0	0	0	0	1	0	1	0	0	0	0	0	0	-1	1	0	0	1	0	0	0	0	1	0	1	0	0	0	0	0	1	0	1	0	0	0	0
130	Japonica-lowland	pop7	0	0	0	0	0	0	0	0	0	1	0	0	0	0	0	0	1	0	0	0	0	0	0	-1	1	0	0	0	0	0	0	0	1	0	0	0	0	1	0	0	1	0	1	0	0	0	0
131	Japonica-lowland	pop7	0	0	0	0	0	0	0	0	0	1	0	0	0	0	0	0	0	0	0	0	0	0	1	0	1	0	0	1	1	1	1	0	1	0	1	0	0	0	0	0	1	0	1	0	0	0	0
132	Japonica-lowland	pop8	0	0	0	0	0	0	0	0	0	1	0	0	0	0	0	0	1	1	0	0	0	1	0	0	1	1	0	0	0	0	0	0	0	0	0	0	0	0	0	0	0	1	1	0	0	0	0
133	Japonica-lowland	pop8	0	0	0	0	0	-1	0	0	0	1	0	0	0	0	0	0	1	0	0	1	0	0	0	0	1	1	0	0	0	0	0	0	0	0	0	0	0	0	0	0	0	0	1	0	0	0	0
134	Japonica-lowland	pop8	0	0	0	0	0	0	0	0	0	1	0	0	0	0	0	0	1	1	0	0	0	0	1	0	1	0	0	0	0	0	0	0	0	1	0	1	0	0	1	0	1	0	1	0	0	0	0
135	Japonica-lowland	pop8	0	0	0	0	0	0	0	0	0	1	0	0	0	0	0	0	1	1	0	0	0	0	0	0	1	0	0	0	0	0	0	0	0	0	0	1	0	0	1	0	1	0	1	0	0	0	0
136	Japonica-lowland	pop8	0	0	0	0	0	0	0	0	1	1	1	1	1	0	0	1	1	0	0	0	0	0	0	0	1	0	0	1	1	1	1	0	1	1	0	0	0	0	1	0	1	0	1	0	0	0	0
137	Japonica-lowland	pop8	0	0	0	0	0	0	0	0	0	1	0	0	0	0	0	0	0	0	0	0	0	1	0	0	1	1	0	1	0	1	1	0	1	0	0	0	0	-1	1	0	1	0	1	0	0	0	0
138	Japonica-lowland	pop8	0	0	0	0	0	0	0	0	0	1	0	0	0	0	0	0	0	0	0	0	0	0	0	0	1	1	0	0	0	0	0	0	0	0	0	0	0	0	0	0	0	0	1	0	0	0	0
139	Japonica-lowland	pop8	-1	-1	-1	-1	-1	-1	-1	-1	-1	-1	-1	-1	-1	-1	-1	-1	-1	-1	-1	-1	0	1	0	0	1	0	0	1	0	1	1	0	1	0	0	0	0	0	0	0	1	0	1	0	0	0	0
140	Japonica-lowland	pop8	0	0	0	0	0	0	0	0	0	0	0	0	0	0	0	0	0	0	0	0	0	1	1	0	1	0	0	0	0	0	0	0	0	0	1	0	0	0	0	1	1	0	1	0	1	1	0
141	Japonica-lowland	pop8	0	0	0	0	0	0	0	0	0	1	0	0	0	0	0	0	0	0	0	0	0	1	0	0	1	0	0	1	0	0	0	0	1	1	0	0	0	0	1	0	1	0	1	0	0	0	0
142	Japonica-lowland	pop8	0	0	0	0	0	0	0	0	0	1	0	0	0	0	0	0	0	0	0	0	0	0	0	0	1	0	0	1	0	0	0	0	1	1	0	0	0	0	0	0	1	-1	1	0	0	0	0
143	Japonica-lowland	pop8	0	1	0	0	0	0	0	0	0	1	0	0	0	0	0	0	0	0	0	0	0	1	0	0	1	0	0	1	0	0	0	0	1	0	0	0	0	0	0	0	1	0	1	0	0	0	0
144	Japonica-lowland	pop8	0	1	0	0	0	0	0	0	0	1	0	0	0	0	0	0	0	0	0	0	0	0	0	0	1	1	0	0	0	0	0	0	0	0	0	0	0	0	0	-1	0	0	1	0	0	0	0
145	Japonica-lowland	pop8	0	0	0	0	0	0	0	0	0	1	0	0	0	0	0	0	0	0	0	0	0	0	0	0	1	0	0	1	0	0	0	0	1	1	0	0	0	0	0	0	1	0	1	0	0	0	0
146	Japonica-lowland	pop8	0	0	0	0	0	0	0	0	0	1	0	0	0	0	0	0	0	0	0	0	0	0	0	0	1	0	0	1	0	0	0	0	1	1	0	0	0	0	0	1	1	0	1	1	0	0	0
147	Japonica-lowland	pop8	0	0	0	0	0	0	0	0	0	1	0	0	0	0	0	0	0	0	0	0	0	0	1	0	1	0	0	1	0	0	0	1	1	1	0	0	0	0	0	1	1	0	1	0	0	0	0
148	Japonica-lowland	pop8	0	0	0	0	0	0	0	0	0	1	0	0	0	-1	0	0	0	0	0	0	0	0	1	0	1	0	0	0	0	0	0	0	0	0	0	0	0	0	0	0	0	0	1	0	0	0	0
149	Japonica-lowland	pop8	0	0	0	0	0	0	0	0	0	1	0	0	0	0	0	0	1	0	0	1	0	0	0	0	1	0	0	0	0	0	0	0	1	0	0	0	0	0	0	0	0	0	1	0	0	0	0
150	Japonica-lowland	pop8	0	0	0	0	0	0	0	0	0	1	0	0	0	0	0	0	0	0	0	0	0	0	0	0	1	0	0	0	0	0	0	0	0	0	0	0	0	0	0	1	1	0	1	0	0	0	0
151	Japonica-lowland	pop8	0	0	0	0	0	0	0	0	0	1	0	0	0	0	0	0	0	0	0	0	0	1	1	0	1	0	0	1	0	0	0	0	1	0	0	0	0	0	0	0	0	0	1	0	0	0	0
152	Japonica-lowland	pop8	0	0	0	0	0	0	0	0	0	1	0	0	0	0	0	0	0	0	0	0	0	0	0	0	1	0	0	0	0	1	1	0	1	0	0	0	0	0	0	0	1	0	1	0	0	0	0
153	Japonica-lowland	pop8	0	0	0	0	0	0	0	0	0	1	0	0	0	0	0	0	0	0	0	0	0	0	0	0	1	0	-1	1	0	0	0	0	1	0	0	0	0	0	0	0	1	0	1	0	0	0	0
154	Japonica-lowland	pop8	1	1	1	1	0	0	1	1	1	1	1	1	1	1	1	1	0	0	1	1	1	-1	0	0	1	0	0	1	1	1	1	0	1	0	1	0	0	-1	0	0	1	0	1	0	1	0	0
155	Indica-lowland	pop9	0	0	-1	1	0	0	0	0	-1	0	0	0	0	1	0	0	1	-1	0	0	1	0	1	0	1	0	0	1	1	1	1	0	0	0	1	1	1	0	0	0	1	0	1	0	0	-1	0
156	Indica-lowland	pop9	0	0	-1	0	-1	0	1	0	0	0	0	1	0	0	1	0	0	0	0	-1	0	0	1	0	1	0	0	1	0	0	0	0	0	0	1	1	0	0	0	0	1	-1	1	0	0	0	0
157	Indica-lowland	pop9	0	0	0	0	0	0	0	0	0	0	0	0	0	0	0	0	1	0	0	0	1	0	1	0	1	0	0	1	1	1	1	0	0	-1	1	1	1	0	0	0	1	0	1	0	0	0	0
158	Indica-lowland	pop9	1	1	0	1	0	0	0	1	0	0	1	1	1	0	1	1	1	0	0	0	1	0	1	0	1	0	0	1	1	1	1	0	1	1	1	1	1	1	0	0	1	1	1	0	0	0	0
159	Indica-lowland	pop9	0	0	-1	1	-1	0	0	0	-1	0	-1	0	0	0	0	0	0	0	-1	-1	1	0	1	0	1	0	0	1	1	1	1	0	0	0	1	1	1	0	0	0	1	0	1	0	0	0	1
160	Indica-lowland	pop9	0	1	1	1	0	0	0	1	0	0	0	1	1	0	0	1	0	0	0	1	1	0	1	0	1	0	1	1	1	1	1	0	0	0	1	1	1	0	1	0	1	0	1	0	0	0	0
161	Indica-lowland	pop9	0	0	0	0	0	0	0	0	-1	0	0	0	0	0	0	1	0	0	0	-1	1	0	1	0	1	0	0	1	1	1	1	0	0	0	1	1	1	1	0	1	1	-1	1	0	0	-1	0
162	Indica-lowland	pop9	0	0	-1	0	0	0	0	0	0	0	0	0	0	0	0	0	1	0	0	0	1	1	1	0	1	0	1	1	1	1	1	0	0	0	1	1	1	1	0	0	1	0	1	0	0	0	0
163	Indica-lowland	pop9	0	0	-1	0	-1	0	0	0	0	0	0	0	0	0	0	0	1	0	0	-1	1	0	1	0	1	0	0	1	1	1	1	0	1	0	1	0	0	0	0	0	1	0	1	0	0	0	0
164	Indica-lowland	pop9	0	0	-1	1	0	0	0	0	0	0	0	0	0	1	0	0	1	0	0	0	0	0	0	0	1	0	0	0	0	1	1	0	0	-1	0	0	1	0	0	0	0	0	1	0	0	0	0
165	Indica-lowland	pop9	0	0	0	0	-1	0	0	0	-1	0	0	0	0	0	0	1	1	0	0	-1	0	0	0	0	0	-1	0	0	0	0	0	0	1	-1	0	0	0	0	0	0	0	0	0	0	0	0	0
166	Indica-lowland	pop9	0	1	0	1	0	0	0	1	0	0	0	1	1	0	0	1	1	0	0	-1	1	0	1	0	1	0	0	1	1	1	1	0	-1	-1	1	1	1	0	0	0	1	1	1	0	1	0	1
167	Indica-lowland	pop9	0	0	0	0	0	0	0	0	0	0	0	1	0	0	0	0	1	0	0	0	1	0	1	0	1	0	0	1	1	1	1	0	1	0	1	0	0	0	0	0	1	-1	1	0	1	0	1
168	Indica-lowland	pop9	1	0	0	1	0	0	0	1	0	0	1	1	1	0	1	1	1	0	0	0	1	-1	1	0	1	0	0	1	1	1	1	0	0	-1	1	1	1	0	0	0	1	1	1	-1	1	-1	1
169	Indica-lowland	pop9	1	0	1	1	0	0	0	1	0	0	1	1	1	0	1	1	0	0	0	0	1	0	1	0	1	-1	0	1	1	1	1	0	1	0	1	1	0	0	0	0	1	1	1	-1	0	0	0
170	Indica-lowland	pop9	1	1	0	1	0	0	0	1	0	0	1	1	1	0	1	1	1	0	0	1	1	0	1	0	1	0	0	1	0	1	1	0	1	0	1	0	1	1	0	0	0	1	1	0	1	-1	0
171	Indica-lowland	pop9	0	1	0	1	0	0	0	1	0	0	0	1	1	1	0	1	1	0	0	0	1	0	1	0	1	0	0	1	1	1	1	0	0	-1	1	0	0	0	0	0	1	1	1	0	1	0	1
172	Indica-lowland	pop9	1	1	1	1	0	0	0	1	0	0	0	1	1	1	0	1	0	0	0	0	1	0	1	0	1	0	0	1	0	0	1	0	0	0	0	0	0	0	0	0	0	1	1	0	0	0	0
173	Indica-lowland	pop9	0	0	0	1	0	0	1	0	0	0	0	1	0	0	1	1	1	0	0	0	1	0	1	0	1	0	0	1	1	1	1	0	0	0	1	0	0	0	0	0	1	0	1	0	0	0	0
174	Indica-lowland	pop9	0	0	1	1	0	1	1	1	0	0	0	1	1	0	1	0	1	0	0	0	1	0	0	0	1	0	0	1	1	1	1	0	1	0	0	0	0	0	0	0	1	-1	1	0	0	-1	0
175	Indica-lowland	pop9	0	0	0	1	-1	0	0	0	0	0	0	1	0	0	0	0	1	0	0	0	1	0	0	0	1	0	0	1	0	1	1	0	1	0	1	1	1	0	1	0	1	0	1	0	0	0	0
176	Indica-lowland	pop9	1	1	0	1	-1	0	0	1	0	0	1	1	1	1	0	1	1	0	0	-1	1	0	1	0	1	0	0	1	0	1	1	0	-1	0	1	0	1	0	0	1	1	1	1	0	1	0	0
177	Indica-lowland	pop9	0	0	1	0	0	0	0	1	0	0	0	1	1	0	0	1	1	0	1	1	1	0	0	0	1	0	0	1	1	1	1	0	1	0	1	0	1	0	0	0	1	0	1	0	0	0	1
178	Indica-lowland	pop9	0	-1	0	1	-1	0	0	0	-1	0	0	1	0	1	1	0	0	0	0	0	0	0	1	0	1	0	0	1	1	1	1	0	0	-1	0	0	0	0	0	-1	0	0	1	0	1	0	0
179	Indica-lowland	pop9	1	1	0	1	-1	0	0	1	0	0	1	1	1	0	1	1	1	0	0	0	1	0	1	0	1	0	0	1	1	1	1	0	1	0	0	-1	0	0	0	0	1	1	1	1	1	0	1
180	Indica-lowland	pop9	1	1	1	1	0	1	0	1	0	0	1	1	1	0	1	1	1	0	0	1	1	0	1	0	1	0	0	1	0	0	1	0	1	0	0	1	0	0	0	1	1	0	1	0	0	-1	1
[truncated: 1,151 more columns]

## Sheet: Raw data in OS
		MSAP combination	E03-HM39																				E6-HM38													E6-HM313								E7-HM37
		Fragment length	102	105	115	119	122	131	133	137	155	164	194	199	216	229	247	266	275	278	282	287	123	133	146	165	181	184	191	194	197	200	226	259	305	102	123	142	160	163	167	169	200	109	111	166	204	224	251
No.	Group	Pop	M001	M002	M003	M004	M005	M006	M007	M008	M009	M010	M011	M012	M013	M014	M015	M016	M017	M018	M019	M020	M021	M022	M023	M024	M025	M026	M027	M028	M029	M030	M031	M032	M033	M034	M035	M036	M037	M038	M039	M040	M041	M042	M043	M044	M045	M046	M047
1	Japonica-upland	pop1	10	11	11	11	11	11	01	11	11	11	10	10	11	11	11	11	01	11	11	11	11	11	01	01	11	11	01	11	11	11	11	01	11	00	10	00	01	00	00	00	10	01	11	01	01	-1	00
2	Japonica-upland	pop1	11	11	11	11	01	11	11	11	11	11	11	11	11	01	11	11	11	11	11	11	10	11	11	11	11	10	11	11	11	11	11	00	11	00	10	-1	00	00	00	00	10	01	11	01	01	00	10
3	Japonica-upland	pop1	01	11	11	11	01	01	11	11	01	11	01	11	11	01	01	11	01	01	01	11	10	10	10	00	11	00	-1	10	10	10	10	00	10	00	01	00	01	00	00	00	00	01	11	01	01	-1	10
4	Japonica-upland	pop1	11	11	11	10	01	01	01	11	11	11	10	11	11	01	11	11	01	01	11	10	10	10	10	00	11	10	-1	10	00	01	01	00	11	00	01	00	01	01	00	00	00	01	11	01	01	-1	00
5	Japonica-upland	pop1	11	11	11	11	10	11	01	10	11	11	11	11	11	01	11	11	01	01	11	11	11	11	11	01	11	01	01	11	01	01	01	00	01	00	01	00	01	01	01	00	00	-1	11	00	01	01	00
6	Japonica-upland	pop1	11	11	11	11	01	01	01	11	11	11	11	11	11	01	11	11	01	01	11	11	10	11	11	01	11	11	01	11	11	11	11	01	11	00	01	00	01	01	00	00	11	01	11	01	01	01	01
7	Japonica-upland	pop1	11	11	11	11	11	11	01	11	11	11	11	11	11	01	11	11	11	11	11	11	11	10	10	00	11	01	00	10	10	10	10	00	11	00	01	00	01	01	00	00	01	-1	-1	-1	-1	-1	-1
8	Japonica-upland	pop1	11	11	11	11	01	01	11	11	11	11	11	11	11	01	11	11	11	01	11	11	11	10	10	00	11	01	00	10	10	10	10	00	11	00	01	00	01	00	00	00	01	-1	11	01	01	01	10
9	Japonica-upland	pop1	11	11	11	11	11	11	11	11	11	11	11	11	11	11	11	11	11	11	11	11	11	11	11	00	11	10	01	11	10	10	10	00	11	01	00	01	01	00	00	00	01	00	11	01	01	01	10
10	Japonica-upland	pop1	11	11	11	11	11	01	11	11	11	11	11	11	11	11	11	11	11	11	11	11	11	11	10	00	11	00	01	11	11	11	11	01	11	10	11	11	11	01	00	10	11	00	11	01	01	01	11
11	Japonica-upland	pop1	11	11	11	11	01	11	11	11	11	11	11	11	11	11	11	11	11	11	11	11	11	11	10	00	11	00	01	11	11	11	11	01	11	10	10	10	11	00	10	10	10	10	11	11	01	01	11
12	Japonica-upland	pop1	11	11	11	11	11	11	11	11	11	11	11	11	11	11	11	11	11	11	11	11	10	11	10	11	10	00	11	11	10	10	10	00	11	00	10	00	01	01	10	00	10	00	10	01	00	00	10
13	Japonica-upland	pop1	11	11	11	11	11	11	11	11	11	11	11	11	11	11	11	11	11	11	11	11	11	01	00	01	11	11	-1	11	00	00	00	00	11	00	00	00	00	00	00	00	10	00	11	00	-1	-1	00
14	Japonica-upland	pop1	11	11	11	11	01	01	01	11	11	11	11	11	11	01	01	01	01	01	11	01	11	00	00	01	11	00	01	11	00	00	00	00	11	00	01	00	01	01	00	00	10	01	01	01	01	00	00
15	Japonica-upland	pop1	11	11	11	11	11	11	11	11	11	11	11	11	11	01	11	11	11	01	11	11	11	00	00	00	11	00	01	11	00	00	00	00	11	00	01	10	01	01	00	00	10	00	10	00	00	00	00
16	Japonica-upland	pop2	11	11	11	11	11	01	11	11	11	11	11	11	11	11	11	11	11	01	11	11	10	10	11	00	11	10	10	10	10	11	11	01	11	10	11	10	01	01	00	10	10	01	11	01	01	01	10
17	Japonica-upland	pop2	11	11	11	11	11	11	11	11	11	11	11	11	11	01	11	11	11	11	11	11	11	11	11	11	11	01	11	11	11	11	11	01	11	00	10	00	01	00	-1	00	11	01	11	01	01	-1	10
18	Japonica-upland	pop2	11	11	11	11	11	11	11	11	11	11	11	11	11	01	11	11	11	01	11	11	10	10	10	00	11	01	01	10	10	11	11	00	11	00	11	00	01	01	00	00	11	00	11	01	01	01	10
19	Japonica-upland	pop2	11	11	11	11	01	01	11	01	11	11	11	11	11	01	11	11	11	11	11	11	10	11	11	11	11	11	01	11	10	11	11	00	11	00	11	00	01	01	00	00	11	00	11	01	01	00	10
20	Japonica-upland	pop2	11	11	11	11	01	01	01	11	11	11	11	11	11	01	01	11	01	01	11	11	10	11	01	00	11	11	01	11	10	11	11	01	11	10	11	10	01	01	11	10	11	11	11	01	01	-1	10
21	Japonica-upland	pop2	01	01	01	00	00	-1	01	11	01	11	00	00	00	01	00	00	01	01	01	00	10	10	10	00	11	11	00	10	10	10	11	00	11	10	11	10	01	01	00	00	10	01	11	01	01	-1	10
22	Japonica-upland	pop2	11	11	11	11	01	01	01	11	11	11	10	11	11	01	11	11	01	-1	10	10	10	10	10	-1	11	01	00	10	10	10	10	00	10	10	10	10	00	00	00	10	10	01	11	01	00	-1	10
23	Japonica-upland	pop2	11	11	11	11	01	01	11	11	11	11	11	11	11	01	01	11	11	01	11	11	10	11	10	00	11	01	00	11	10	10	11	00	11	10	11	10	01	01	00	10	11	-1	11	01	01	-1	10
24	Japonica-upland	pop2	11	11	11	10	01	01	11	11	11	11	11	11	11	01	01	10	01	01	11	10	10	10	10	00	11	11	10	11	10	10	10	00	11	10	11	10	00	00	10	10	10	-1	11	00	00	00	00
25	Japonica-upland	pop2	11	11	11	11	01	11	11	11	11	11	11	11	11	11	11	11	11	11	11	11	10	11	01	00	11	11	00	11	10	11	11	00	11	10	11	10	11	01	00	10	10	-1	11	01	01	00	00
26	Japonica-upland	pop2	11	11	11	10	-1	01	11	10	11	11	10	10	10	01	-1	10	11	01	10	10	10	11	10	-1	11	11	01	10	10	11	11	00	11	10	11	10	01	00	00	10	10	01	11	01	01	00	00
27	Japonica-upland	pop2	11	11	11	11	11	01	11	11	11	11	11	11	11	01	11	11	01	01	11	11	01	01	00	00	01	00	01	11	00	00	00	00	11	10	11	10	01	01	00	10	11	00	01	00	00	00	00
28	Japonica-upland	pop2	11	11	11	11	11	11	11	11	11	11	11	11	11	11	11	11	11	11	11	11	11	11	11	00	11	00	01	11	00	10	10	01	11	00	11	00	01	01	00	00	11	00	11	00	01	00	10
29	Japonica-upland	pop2	11	11	11	11	11	11	11	11	11	11	11	11	11	11	11	11	11	01	11	11	11	11	11	00	11	00	01	11	00	10	00	01	11	00	01	00	11	01	00	00	01	00	11	01	01	01	10
30	Japonica-upland	pop2	11	11	11	11	11	11	11	11	11	11	11	11	11	01	11	11	11	11	11	11	01	01	11	01	11	11	01	11	10	10	10	11	11	00	11	00	01	01	00	00	01	01	11	01	01	00	00
31	Japonica-upland	pop2	11	11	11	11	11	11	11	11	11	11	11	11	11	11	11	11	01	11	11	11	01	01	01	-1	11	10	01	11	11	11	11	01	11	00	11	00	01	01	10	00	11	00	00	00	01	00	00
32	Japonica-upland	pop2	11	11	11	11	11	01	11	11	11	11	11	11	11	11	11	11	11	11	11	11	01	01	00	-1	01	00	01	11	00	00	00	01	11	10	11	10	01	11	01	-1	11	00	11	01	01	01	10
33	Japonica-upland	pop2	11	11	11	11	11	01	11	11	11	11	11	11	11	11	11	11	11	11	11	11	01	11	11	01	11	10	01	11	10	10	10	00	11	00	11	10	11	01	11	00	10	-1	11	00	01	01	10
34	Japonica-upland	pop2	11	11	11	11	11	11	11	11	11	11	11	11	11	11	11	11	11	11	11	11	11	01	01	-1	11	01	01	11	00	00	00	00	11	00	11	10	11	11	-1	-1	11	01	11	01	01	01	10
35	Japonica-upland	pop2	10	11	11	11	01	01	11	11	11	11	00	11	11	01	01	11	11	01	11	11	01	11	11	01	11	10	11	11	10	10	10	11	11	00	10	10	11	00	-1	00	11	00	11	01	01	01	00
36	Japonica-upland	pop2	10	11	11	11	00	00	11	10	11	11	00	10	11	01	01	10	01	00	01	00	01	10	10	00	11	10	11	11	10	10	10	11	11	-1	01	-1	01	01	01	-1	01	00	11	01	01	01	00
37	Japonica-upland	pop3	11	11	11	11	11	11	11	11	11	11	11	11	11	01	11	11	11	11	11	11	11	11	11	00	11	01	01	11	01	01	01	01	11	10	10	10	11	11	10	00	10	-1	10	00	00	01	10
38	Japonica-upland	pop3	11	11	11	11	11	01	11	11	11	11	11	11	11	11	11	11	11	11	11	11	11	01	01	01	11	01	01	11	01	00	00	01	11	01	11	11	11	01	10	10	11	01	11	01	01	01	10
39	Japonica-upland	pop3	11	11	11	11	11	01	11	11	11	11	11	11	11	01	11	11	11	11	11	11	11	01	11	00	11	00	01	11	01	01	01	01	11	10	10	00	01	00	00	00	10	00	11	01	01	00	10
40	Japonica-upland	pop3	11	11	11	11	11	11	11	11	11	11	11	11	11	11	11	11	11	11	11	11	01	10	10	10	11	10	01	11	00	10	10	01	11	00	10	10	01	01	00	10	11	00	01	01	01	01	00
41	Japonica-upland	pop3	11	11	11	11	00	11	01	11	10	11	10	10	11	01	11	10	11	01	11	10	11	10	11	01	11	00	01	11	00	00	00	01	11	00	10	01	01	01	00	00	01	10	11	00	11	01	10
42	Japonica-upland	pop3	11	11	11	11	11	11	11	11	11	11	10	10	11	01	11	11	11	11	11	11	01	01	-1	01	11	-1	01	11	00	00	00	01	11	00	10	00	11	-1	00	00	11	00	11	01	11	10	10
43	Japonica-upland	pop3	11	11	11	11	01	11	11	11	11	11	10	11	11	01	11	11	11	11	11	11	11	01	00	00	11	00	01	11	00	00	00	00	11	00	11	00	01	-1	00	00	11	10	11	01	00	00	10
44	Japonica-upland	pop3	11	11	11	11	11	11	11	11	11	11	10	11	11	11	11	11	11	11	11	11	01	00	01	00	11	10	01	11	00	00	00	00	11	00	11	00	01	01	-1	00	11	01	11	01	01	00	10
45	Japonica-upland	pop3	10	10	10	10	00	10	10	10	10	11	10	10	10	10	10	10	11	00	10	10	01	01	00	-1	10	00	01	01	00	00	00	00	11	00	10	00	11	-1	00	00	00	-1	-1	-1	-1	-1	-1
46	Japonica-upland	pop3	10	11	11	10	10	01	11	10	10	11	10	10	10	11	11	10	11	00	00	10	01	00	00	01	00	00	01	01	00	00	00	00	11	00	11	00	01	01	00	00	10	00	11	00	01	10	10
47	Japonica-upland	pop3	11	11	11	11	11	01	11	11	11	11	10	11	11	01	11	10	11	00	11	10	01	00	00	-1	11	00	01	11	00	00	00	00	11	00	11	00	01	01	-1	00	10	01	11	11	01	11	10
48	Japonica-upland	pop3	11	11	11	11	11	01	11	11	11	11	11	11	11	11	11	11	11	01	11	11	-1	-1	-1	-1	-1	-1	-1	-1	-1	-1	-1	-1	-1	00	11	00	01	01	00	-1	11	00	11	01	01	01	10
49	Japonica-upland	pop3	11	11	11	11	11	01	11	11	11	11	11	11	11	11	11	11	11	11	11	11	11	11	11	10	11	00	01	11	01	01	00	01	11	10	10	11	01	00	10	10	11	00	11	00	01	01	10
50	Japonica-upland	pop3	11	11	11	11	11	11	11	11	11	11	11	11	11	01	11	11	11	11	11	11	01	01	11	00	11	00	01	11	00	00	00	01	11	00	11	10	01	-1	00	00	11	01	11	01	01	01	10
51	Japonica-upland	pop3	11	11	11	11	11	11	11	11	11	11	10	11	11	01	11	11	11	11	11	11	01	00	00	00	11	00	01	11	00	00	00	01	11	00	10	01	01	00	10	00	11	-1	11	00	01	00	00
52	Japonica-upland	pop3	11	11	11	11	01	01	11	11	11	11	11	11	11	01	11	11	01	01	11	11	01	00	00	00	01	00	01	01	00	00	00	01	01	01	10	01	01	01	00	01	11	00	10	00	00	01	00
53	Japonica-upland	pop3	11	11	11	11	11	11	11	11	11	11	11	11	11	01	11	11	01	01	11	11	01	01	-1	-1	11	00	01	01	00	00	00	01	11	01	11	00	01	01	00	00	11	01	11	01	01	01	00
54	Japonica-upland	pop3	11	11	11	11	11	11	11	11	11	11	11	11	11	01	11	11	11	11	11	11	01	01	11	00	11	00	01	11	00	00	00	01	11	11	11	11	11	11	00	00	11	01	11	01	01	01	00
55	Japonica-upland	pop3	11	11	11	11	01	01	01	11	11	11	10	10	11	01	01	11	01	01	11	11	11	01	11	00	11	00	01	11	01	00	00	01	11	00	11	00	01	01	01	00	11	00	11	00	01	01	00
56	Japonica-upland	pop3	11	11	11	11	01	11	01	11	11	11	10	10	11	01	01	10	01	01	01	10	01	-1	11	00	11	10	01	11	00	10	00	00	11	00	11	00	01	01	00	00	11	01	11	01	11	01	00
57	Japonica-upland	pop3	11	11	11	11	01	01	01	11	11	11	01	11	11	01	01	11	01	01	11	01	01	-1	11	00	11	10	11	11	10	10	00	10	11	00	01	00	11	-1	00	00	11	00	11	11	01	01	00
58	Japonica-upland	pop4	11	11	11	10	11	11	11	11	11	11	10	11	11	11	11	11	11	01	11	10	10	10	01	01	11	11	01	11	10	11	11	00	11	10	11	10	01	00	00	00	10	01	11	01	01	01	00
59	Japonica-upland	pop4	11	11	11	11	11	11	11	11	11	11	11	11	11	01	11	11	11	01	11	11	11	11	11	01	11	00	01	11	11	11	11	00	11	10	11	10	01	01	00	00	10	00	11	01	01	01	00
60	Japonica-upland	pop4	11	11	11	11	11	01	11	11	11	11	11	11	11	11	11	11	11	11	11	11	10	11	10	10	11	01	00	11	10	10	11	00	11	00	01	10	01	01	00	00	10	01	11	01	01	01	10
61	Japonica-upland	pop4	11	11	11	10	11	01	-1	11	11	11	10	10	11	-1	10	10	10	01	10	10	11	11	11	-1	10	-1	01	10	10	10	10	00	10	-1	-1	-1	-1	-1	-1	-1	-1	01	01	00	00	00	00
62	Japonica-upland	pop4	11	11	11	10	10	01	10	11	11	11	10	10	11	01	10	10	11	01	11	10	11	11	11	01	11	01	01	11	11	11	11	00	11	00	11	10	00	01	00	00	10	01	11	01	00	01	00
63	Japonica-upland	pop4	11	11	11	11	01	01	11	11	11	11	11	11	11	01	01	11	01	01	11	11	11	11	01	01	11	01	01	11	11	11	11	01	11	00	01	00	01	01	00	00	11	01	11	01	01	01	00
64	Japonica-upland	pop4	11	11	11	10	01	01	11	11	01	11	11	11	11	01	11	10	01	01	11	00	11	11	11	01	11	11	01	11	11	11	11	01	11	10	11	10	01	01	00	10	10	01	11	01	01	01	10
65	Japonica-upland	pop4	01	00	00	01	01	01	01	01	01	01	00	11	01	01	01	01	01	01	01	00	01	01	11	01	11	11	01	11	01	01	01	01	11	00	00	00	01	01	00	00	10	01	11	01	01	01	00
66	Japonica-upland	pop4	11	11	11	11	01	01	01	11	11	11	11	11	11	01	01	11	01	01	11	11	11	11	01	01	11	01	01	11	01	11	01	00	11	00	01	-1	01	01	00	00	10	01	11	01	01	01	10
67	Japonica-upland	pop4	11	11	11	10	-1	11	11	11	11	11	10	10	11	01	11	11	11	01	11	10	11	11	11	01	11	01	01	11	11	11	11	00	11	00	01	00	01	01	00	00	10	01	11	01	01	01	00
68	Japonica-upland	pop4	11	11	11	11	01	11	01	11	11	11	11	11	11	01	11	11	11	01	11	11	00	00	00	10	01	01	-1	11	10	11	11	00	01	10	01	10	00	01	00	00	10	-1	11	01	01	01	10
69	Japonica-upland	pop4	01	11	11	10	00	01	01	11	11	11	11	10	11	01	01	11	01	01	11	10	10	10	11	-1	11	10	-1	10	10	11	11	00	11	00	01	00	01	01	00	00	10	01	11	01	01	01	00
70	Japonica-upland	pop4	11	11	11	11	01	01	01	11	11	11	11	11	11	01	11	11	01	01	11	11	10	11	11	10	11	11	00	11	10	11	11	00	11	00	01	00	01	01	-1	00	10	01	11	01	01	01	10
71	Japonica-upland	pop4	11	11	11	11	11	01	11	11	11	11	11	11	11	01	11	11	01	01	11	11	10	11	01	00	11	01	00	11	10	11	11	00	11	00	01	00	01	01	00	00	00	01	11	01	01	01	10
72	Indica-upland	pop5	11	11	11	11	11	11	01	11	01	11	11	11	11	01	11	11	11	01	11	11	00	00	01	10	11	01	00	10	10	10	11	00	00	00	01	00	01	01	00	00	00	01	11	-1	01	01	10
73	Indica-upland	pop5	11	11	10	11	10	11	01	11	11	11	11	11	11	01	11	11	11	11	11	11	10	10	10	10	11	10	10	10	10	10	10	10	10	-1	11	00	01	01	00	00	10	01	11	01	01	01	10
74	Indica-upland	pop5	11	00	00	11	00	01	01	11	01	00	-1	11	11	01	01	11	11	01	01	11	10	10	11	00	11	00	-1	11	11	11	11	00	11	00	01	00	01	00	01	00	10	01	11	01	01	01	00
75	Indica-upland	pop5	11	-1	-1	11	-1	11	11	11	01	01	11	11	11	01	11	11	11	11	11	-1	11	11	11	01	11	01	01	11	10	11	11	00	11	00	01	00	01	01	00	00	01	00	11	01	01	01	10
76	Indica-upland	pop5	11	10	-1	11	10	01	11	11	11	11	10	11	11	01	11	11	11	11	11	11	10	11	11	01	11	11	01	11	11	11	11	01	11	00	01	00	01	01	01	00	01	00	11	01	01	01	10
77	Indica-upland	pop5	11	11	10	11	10	11	11	11	11	11	11	11	11	11	11	11	11	11	11	01	10	10	11	01	11	-1	01	11	00	00	00	00	00	00	10	00	11	11	01	00	10	00	10	00	01	00	10
78	Indica-upland	pop5	11	11	10	11	11	11	11	11	11	11	11	11	11	11	11	11	11	01	11	11	11	10	11	01	11	00	01	11	00	00	00	00	11	00	10	00	01	01	00	00	10	00	11	00	01	01	00
79	Indica-upland	pop5	11	11	10	11	00	11	01	11	11	11	11	11	11	01	11	11	11	01	11	00	11	11	11	01	11	-1	01	11	00	00	00	00	00	00	11	00	01	01	00	00	11	01	11	01	01	01	10
80	Indica-upland	pop5	11	11	11	11	11	11	01	11	01	11	11	11	11	01	11	11	11	01	11	11	11	11	11	01	11	-1	01	11	00	10	00	01	-1	00	11	00	01	01	00	00	11	00	11	01	01	01	10
81	Indica-upland	pop5	11	11	11	11	11	11	11	11	11	11	11	11	11	11	11	11	11	11	11	11	11	10	11	01	11	10	01	11	00	10	00	01	11	00	00	00	01	01	00	00	00	00	11	01	01	01	11
82	Indica-upland	pop5	10	11	00	11	10	01	01	10	-1	-1	10	11	11	01	11	11	11	01	10	10	01	10	11	11	11	10	01	11	10	10	10	00	00	00	00	00	01	00	00	00	10	-1	01	-1	01	00	00
83	Indica-upland	pop5	-1	-1	-1	-1	-1	-1	-1	-1	-1	-1	-1	-1	-1	-1	-1	-1	-1	-1	-1	-1	11	10	11	01	11	10	01	11	10	10	10	-1	11	00	11	10	01	01	00	00	11	00	11	00	01	01	00
84	Indica-upland	pop5	11	11	10	11	10	11	11	11	10	11	11	11	11	01	11	11	11	01	11	11	11	10	11	01	11	00	01	11	00	00	00	01	-1	01	11	01	11	01	00	00	11	01	11	00	01	01	00
85	Indica-upland	pop5	10	11	01	11	10	00	11	11	-1	11	10	11	11	01	11	11	11	00	01	10	01	00	01	01	11	-1	01	11	00	00	00	00	01	00	11	00	01	01	00	00	11	00	01	00	01	01	00
86	Indica-upland	pop5	10	11	11	11	10	11	11	11	10	11	10	11	11	11	11	11	11	00	11	10	01	-1	11	01	11	00	01	11	00	00	00	00	11	00	01	00	01	01	00	00	10	00	01	00	01	01	00
87	Indica-upland	pop5	11	11	10	11	10	11	11	11	11	11	11	11	11	11	11	11	11	11	11	11	11	11	11	01	11	00	01	11	00	00	00	00	11	-1	11	00	01	01	00	00	11	01	01	01	01	01	00
88	Indica-upland	pop5	11	11	11	11	10	11	11	11	11	11	11	11	11	11	11	11	11	11	11	11	11	-1	11	01	11	-1	01	11	00	00	00	00	11	00	11	10	11	01	00	00	11	01	11	01	01	-1	00
89	Indica-upland	pop5	11	11	10	11	10	11	11	11	11	11	11	11	11	11	11	11	11	01	11	00	01	01	11	01	11	00	01	11	01	01	01	01	-1	00	10	00	01	01	00	00	10	00	11	00	01	01	10
90	Indica-upland	pop5	11	10	10	11	10	11	11	11	10	11	10	11	11	11	11	11	10	01	11	10	11	11	11	01	11	00	01	11	01	11	11	01	00	00	10	00	01	01	00	00	10	00	01	00	01	01	00
91	Indica-upland	pop5	11	11	01	11	11	01	01	11	01	01	11	11	11	01	11	11	01	01	01	11	11	01	11	01	11	00	01	11	00	00	00	01	00	00	01	10	01	01	01	00	11	00	11	01	01	01	10
92	Indica-upland	pop5	11	11	11	11	01	01	11	11	11	11	01	11	11	11	11	11	01	01	11	11	11	11	11	01	11	00	01	11	00	00	00	01	-1	00	01	00	01	01	-1	-1	01	00	11	00	01	01	10
93	Indica-upland	pop5	11	11	11	11	11	11	11	11	11	11	11	11	11	11	11	11	11	01	11	01	11	11	11	01	11	00	01	11	00	00	00	00	00	01	11	01	01	01	00	00	01	01	11	01	01	00	10
94	Indica-upland	pop5	11	11	11	11	10	11	11	11	11	11	10	01	11	11	11	11	11	11	11	10	11	10	11	01	11	00	01	11	10	10	10	00	11	00	11	01	01	01	00	00	01	01	11	01	01	01	10
95	Indica-upland	pop5	11	11	11	11	10	01	11	11	10	11	10	11	11	11	11	11	11	11	11	11	01	11	11	01	11	10	01	11	00	10	10	01	11	00	10	01	01	01	00	00	11	00	11	00	01	-1	10
96	Japonica-lowland	pop6	11	11	11	11	01	11	01	11	11	11	11	11	11	01	11	11	01	01	11	11	00	-1	01	01	11	11	01	01	00	11	11	01	11	00	00	00	01	01	00	00	01	01	11	01	01	01	00
97	Japonica-lowland	pop6	11	11	11	11	01	01	01	11	11	11	11	11	11	01	11	11	01	01	11	11	00	01	01	01	11	11	01	11	01	11	11	00	11	00	10	00	01	00	00	-1	11	01	11	01	01	01	00
98	Japonica-lowland	pop6	11	11	11	11	01	11	11	11	11	11	11	11	11	01	11	11	01	01	11	11	10	01	11	10	11	11	11	11	01	11	11	01	11	00	10	00	00	00	00	00	10	01	01	01	01	01	00
99	Japonica-lowland	pop6	11	11	11	11	01	11	01	11	11	11	11	11	11	01	11	11	11	11	11	11	10	11	11	11	11	11	11	11	11	11	11	01	11	00	11	00	01	01	01	01	11	01	11	01	01	01	00
100	Japonica-lowland	pop6	11	11	11	11	01	11	01	11	11	11	11	11	11	01	11	11	01	11	11	11	00	11	11	00	11	11	01	11	11	11	11	01	11	00	10	00	01	00	00	00	10	01	11	01	01	01	00
101	Japonica-lowland	pop6	11	11	11	11	01	01	01	11	11	11	01	11	11	01	11	11	01	01	11	11	10	11	11	11	11	11	11	11	11	11	11	01	11	00	11	00	01	01	10	00	11	01	11	01	01	01	00
102	Japonica-lowland	pop6	11	11	11	11	01	01	11	11	11	11	11	11	11	01	11	11	11	11	11	11	11	11	11	11	11	11	11	11	11	11	11	01	11	10	10	10	11	10	10	00	10	01	11	01	01	01	10
103	Japonica-lowland	pop6	11	11	11	11	11	01	01	11	11	11	11	11	11	01	01	11	11	01	11	11	01	01	00	00	11	00	01	11	00	00	00	01	11	10	11	10	01	01	00	10	11	-1	10	00	00	00	00
104	Japonica-lowland	pop6	11	11	11	11	11	01	01	11	11	11	11	11	11	01	01	11	01	01	11	11	01	00	00	00	01	00	01	11	00	00	00	00	11	10	11	10	01	01	01	10	11	00	10	00	01	01	00
105	Japonica-lowland	pop6	11	11	11	11	11	11	11	11	11	11	11	11	11	11	11	11	11	11	11	11	11	11	00	00	11	00	01	11	00	11	11	01	11	10	10	00	01	-1	00	00	10	00	11	00	00	00	10
106	Japonica-lowland	pop6	11	11	11	11	01	11	11	11	11	11	11	11	11	11	11	11	11	11	11	11	11	10	00	00	11	00	01	11	00	00	00	00	11	11	11	10	01	01	00	00	11	01	11	01	01	01	10
107	Japonica-lowland	pop6	11	11	11	11	11	11	11	11	11	11	11	11	11	11	11	11	11	11	11	11	11	10	11	00	11	00	01	11	10	10	10	00	11	00	11	10	01	-1	00	10	11	01	11	01	01	01	10
108	Japonica-lowland	pop6	11	11	11	11	11	11	11	11	11	11	11	11	11	11	11	11	11	11	11	11	11	01	00	00	11	00	01	11	10	10	10	01	11	10	11	00	01	01	00	00	11	00	11	01	01	01	10
109	Japonica-lowland	pop6	11	11	11	11	11	11	11	11	11	11	11	11	11	11	11	11	11	11	11	11	01	00	00	00	11	00	01	11	00	10	10	01	11	00	10	10	01	00	00	00	11	00	11	01	01	01	10
110	Japonica-lowland	pop6	11	11	11	11	01	01	11	11	11	11	01	11	11	01	01	01	01	01	11	01	11	00	11	01	11	00	01	11	00	00	00	00	11	00	01	00	11	01	00	00	00	00	11	01	01	00	00
111	Japonica-lowland	pop6	10	11	11	11	11	11	01	11	11	11	11	11	11	01	11	11	01	01	11	11	11	01	11	-1	11	00	01	11	00	00	00	01	11	00	10	00	11	00	00	00	10	-1	11	01	01	01	10
112	Japonica-lowland	pop6	11	11	11	11	01	01	11	11	11	11	11	11	11	01	11	11	01	01	11	11	11	01	01	00	11	01	01	11	01	11	01	01	11	00	11	00	01	01	00	00	11	00	11	10	00	01	00
113	Japonica-lowland	pop7	11	11	11	11	01	11	01	11	11	11	11	11	11	01	11	11	11	11	11	11	11	10	10	10	11	11	10	11	11	11	11	00	11	10	10	10	11	11	10	10	10	01	11	01	01	01	10
114	Japonica-lowland	pop7	11	11	11	11	01	01	01	11	11	11	11	11	11	01	11	11	11	01	11	11	11	10	10	10	11	11	10	11	11	11	10	00	10	00	10	10	01	01	11	00	10	01	11	01	01	01	10
115	Japonica-lowland	pop7	11	11	11	11	01	11	01	11	11	11	11	11	11	01	11	11	01	01	11	11	11	11	11	11	11	11	11	11	11	11	11	01	11	10	10	10	11	10	00	00	10	01	11	01	01	01	00
116	Japonica-lowland	pop7	11	11	11	11	01	01	01	11	11	11	11	11	11	01	11	11	01	01	11	11	10	11	11	11	11	11	11	11	11	11	11	11	11	10	10	10	01	11	00	00	10	01	11	01	01	01	10
117	Japonica-lowland	pop7	11	11	11	11	01	01	01	11	01	01	11	11	11	01	11	11	11	01	11	11	10	11	11	01	11	11	11	11	11	11	11	01	11	00	10	00	01	01	-1	00	10	01	11	01	01	01	10
118	Japonica-lowland	pop7	11	11	11	11	01	01	01	11	11	11	11	11	11	01	01	11	01	01	01	11	10	10	00	00	11	11	01	10	00	01	01	01	11	10	10	10	01	01	01	10	10	-1	-1	-1	-1	-1	-1
119	Japonica-lowland	pop7	11	11	11	11	11	01	11	11	11	11	11	11	11	11	11	11	11	11	11	11	10	10	10	10	10	10	00	10	10	10	10	00	10	00	10	10	01	01	10	00	10	01	11	01	01	01	10
120	Japonica-lowland	pop7	11	11	11	11	01	01	-1	11	11	11	11	11	11	01	01	11	11	01	11	11	10	10	11	00	11	11	00	11	11	11	11	01	11	00	01	10	01	01	00	00	11	00	11	00	01	01	00
121	Japonica-lowland	pop7	11	11	11	11	01	01	01	11	11	11	01	11	01	01	01	11	01	01	01	01	11	10	10	-1	11	10	01	11	11	11	10	01	11	00	00	00	01	00	00	00	11	00	11	01	01	01	00
122	Japonica-lowland	pop7	11	11	11	11	01	11	01	11	11	11	11	11	11	01	11	11	01	01	11	11	10	11	11	01	11	01	01	11	11	11	11	01	11	00	00	10	01	00	00	-1	11	01	01	01	01	01	00
123	Japonica-lowland	pop7	11	11	11	11	01	01	01	11	11	11	11	11	11	01	01	11	01	01	11	11	11	11	11	01	11	01	01	11	11	11	11	01	11	00	00	00	01	01	00	-1	01	01	11	01	01	01	10
124	Japonica-lowland	pop7	11	11	11	11	-1	01	01	11	11	11	11	11	11	01	01	11	01	01	11	11	10	11	11	01	11	01	01	11	11	11	11	01	11	00	11	00	01	01	00	00	11	01	11	11	01	01	10
125	Japonica-lowland	pop7	11	11	11	11	01	11	11	11	11	11	11	11	11	01	11	11	11	11	11	11	10	10	10	00	11	01	10	10	10	10	10	00	11	00	01	00	01	01	00	00	01	01	11	01	01	01	10
126	Japonica-lowland	pop7	11	11	11	11	11	01	11	11	11	11	11	11	11	01	11	11	11	01	11	11	11	11	10	-1	11	01	-1	11	10	10	10	00	11	00	01	00	01	01	00	00	01	-1	11	01	01	01	10
127	Japonica-lowland	pop7	11	11	11	10	01	01	01	11	11	11	00	10	11	01	01	10	01	01	11	00	10	11	10	00	11	01	01	11	10	10	10	-1	11	10	01	10	01	01	00	00	11	01	11	01	01	01	00
128	Japonica-lowland	pop7	11	01	11	11	01	01	01	11	11	11	11	11	11	01	01	11	01	01	11	11	10	10	11	00	11	01	00	11	10	10	10	00	11	10	01	10	01	00	00	00	11	01	11	01	01	01	00
129	Japonica-lowland	pop7	01	11	11	11	01	01	01	11	11	11	00	01	11	01	11	11	01	01	01	11	10	11	10	-1	11	01	00	11	10	10	10	00	11	11	01	00	01	00	00	00	11	01	11	01	01	01	11
130	Japonica-lowland	pop7	11	11	11	10	11	11	01	10	11	11	10	10	11	01	11	10	01	11	01	00	10	01	01	-1	11	00	00	10	01	01	00	00	10	00	00	00	00	01	00	00	00	01	11	01	01	01	00
131	Japonica-lowland	pop7	11	11	11	11	01	01	01	11	11	11	10	11	11	01	01	11	01	01	11	11	10	11	11	01	11	01	01	11	11	11	01	01	11	00	01	00	01	01	00	00	10	01	11	01	01	01	10
132	Japonica-lowland	pop8	11	11	11	11	01	01	11	11	11	11	11	11	11	01	01	11	01	01	11	11	11	10	00	00	11	00	01	11	10	10	10	01	11	00	11	00	01	00	00	00	11	01	11	01	01	01	10
133	Japonica-lowland	pop8	11	11	10	10	01	-1	01	11	11	11	01	11	11	01	01	11	01	01	01	01	11	11	11	01	11	01	01	11	11	11	11	01	11	00	01	00	01	00	00	00	11	01	11	01	01	01	11
134	Japonica-lowland	pop8	10	11	10	11	00	01	01	11	11	11	11	11	11	11	01	11	01	01	11	11	10	11	11	01	11	11	01	11	11	11	11	01	11	00	01	00	01	00	00	00	11	01	11	01	01	01	10
135	Japonica-lowland	pop8	11	11	11	11	01	11	01	11	11	11	01	11	11	01	01	11	01	01	01	01	11	11	11	01	11	11	01	11	01	11	01	01	11	00	00	01	01	00	00	00	11	01	11	01	01	01	10
136	Japonica-lowland	pop8	11	11	11	11	01	01	01	11	11	11	00	11	11	01	01	11	01	01	11	11	10	10	01	00	11	01	01	11	10	11	11	01	11	00	00	00	01	01	00	00	11	01	11	01	01	01	00
137	Japonica-lowland	pop8	11	11	11	11	01	11	11	11	11	11	11	11	11	01	11	11	11	11	11	11	11	11	01	00	11	00	01	11	11	11	11	01	11	01	11	01	01	-1	00	00	11	01	11	01	01	01	00
138	Japonica-lowland	pop8	11	11	11	11	01	11	01	11	11	11	11	11	11	01	11	11	11	11	11	11	11	11	00	00	11	00	01	11	01	01	01	01	11	01	10	00	01	00	00	00	11	01	11	01	01	01	10
139	Japonica-lowland	pop8	10	11	10	11	10	11	11	11	11	11	11	11	11	01	11	11	11	11	11	11	10	10	00	00	11	10	01	10	10	11	11	01	11	00	00	00	01	00	00	00	10	00	11	01	01	01	10
140	Japonica-lowland	pop8	11	11	11	11	11	01	11	11	11	11	11	11	11	01	11	11	11	11	11	11	10	10	11	00	11	00	01	10	10	11	11	01	11	00	00	10	01	00	00	00	10	01	01	01	01	01	00
141	Japonica-lowland	pop8	11	11	11	11	11	11	11	11	11	11	01	11	11	11	11	11	11	11	11	11	-1	-1	-1	-1	-1	-1	-1	-1	-1	-1	-1	-1	-1	00	00	10	01	00	00	00	10	-1	-1	-1	-1	-1	-1
142	Japonica-lowland	pop8	11	11	11	11	11	11	11	11	11	11	11	11	11	11	11	11	11	01	11	11	11	10	00	00	11	00	01	11	01	01	01	01	11	00	00	01	01	00	00	00	11	-1	11	01	01	01	00
143	Japonica-lowland	pop8	11	11	11	11	11	11	11	11	11	11	11	11	11	11	11	11	11	01	11	11	11	10	10	10	11	11	11	11	11	11	11	01	11	00	10	00	01	00	00	00	11	01	11	01	01	01	00
144	Japonica-lowland	pop8	11	11	11	11	11	11	11	11	11	11	11	11	11	01	11	11	11	11	11	11	11	10	11	01	11	10	01	11	10	10	10	00	11	00	11	00	01	01	00	-1	01	01	11	01	01	01	00
145	Japonica-lowland	pop8	11	11	11	11	10	11	11	11	11	11	11	11	11	11	11	11	11	11	11	11	10	10	10	10	11	10	10	11	10	11	10	01	11	00	10	00	01	00	00	00	00	01	11	01	01	01	10
146	Japonica-lowland	pop8	11	11	11	11	11	01	11	11	11	11	11	11	11	11	11	11	11	11	11	11	10	10	10	00	11	11	10	10	10	11	11	01	11	00	01	00	01	00	00	00	11	10	11	01	01	01	10
147	Japonica-lowland	pop8	11	11	11	11	11	11	01	11	11	11	11	11	11	01	11	11	11	01	11	11	10	10	11	10	11	10	01	11	10	11	10	01	11	00	01	00	01	00	00	00	11	01	01	01	01	01	00
148	Japonica-lowland	pop8	11	11	11	10	10	10	11	10	11	11	10	10	11	-1	10	10	11	11	10	10	10	10	10	10	11	10	00	10	11	10	10	00	10	-1	-1	-1	-1	-1	-1	-1	-1	01	11	01	01	01	00
149	Japonica-lowland	pop8	11	11	11	11	11	11	11	11	11	11	11	11	11	01	11	11	11	11	11	11	10	01	01	00	11	10	00	11	11	01	01	00	11	00	10	00	01	00	00	00	10	01	11	01	01	01	00
150	Japonica-lowland	pop8	11	11	11	11	01	11	11	11	11	11	11	11	11	11	11	11	11	01	11	11	00	11	01	01	11	11	01	11	01	01	01	01	11	00	00	00	01	00	00	00	10	01	01	01	01	01	00
151	Japonica-lowland	pop8	11	11	11	11	11	11	11	11	11	11	11	11	11	01	11	11	11	11	11	11	11	11	11	01	11	11	01	11	01	01	01	01	11	00	10	00	00	00	00	00	10	01	01	01	01	01	00
152	Japonica-lowland	pop8	11	11	11	11	01	11	11	11	11	11	11	11	11	01	11	11	11	01	11	11	10	11	11	01	11	11	01	11	11	11	11	01	11	00	00	00	01	00	00	00	10	01	11	01	01	01	10
153	Japonica-lowland	pop8	11	11	11	11	11	01	11	11	11	11	11	11	11	01	11	11	11	01	11	11	10	10	11	11	11	11	-1	11	10	11	11	00	11	00	01	00	01	01	00	00	01	01	11	01	01	01	10
154	Japonica-lowland	pop8	11	11	11	11	01	01	11	11	11	11	00	11	11	11	01	11	01	01	11	10	00	-1	10	00	10	10	00	10	10	10	10	00	10	00	11	00	01	-1	10	00	11	01	11	01	01	01	10
155	Indica-lowland	pop9	11	10	-1	11	00	11	01	10	-1	00	10	10	11	11	11	10	11	-1	11	10	10	11	11	01	11	01	00	11	10	11	11	00	01	00	01	00	01	01	00	00	10	01	11	00	01	-1	10
156	Indica-lowland	pop9	11	11	-1	11	-1	01	11	11	01	01	10	11	11	01	11	11	01	01	01	-1	10	10	10	01	11	01	00	10	10	10	10	00	11	00	11	10	01	01	00	10	11	-1	11	00	01	01	10
157	Indica-lowland	pop9	11	11	11	11	01	11	11	11	11	11	10	11	11	01	11	11	11	01	11	10	10	11	01	01	11	01	01	11	11	11	11	00	11	-1	01	00	01	01	00	00	10	01	11	01	01	01	10
158	Indica-lowland	pop9	11	10	11	10	11	10	11	10	11	11	10	10	10	11	10	10	11	11	11	10	10	10	10	00	11	01	00	11	10	11	10	00	11	10	11	10	01	11	00	10	10	10	11	01	01	00	10
159	Indica-lowland	pop9	11	11	-1	11	-1	01	01	11	-1	01	-1	11	11	01	01	11	01	01	-1	-1	10	11	10	01	11	01	00	10	10	10	11	00	11	00	11	00	01	01	00	00	10	00	11	01	01	00	10
160	Indica-lowland	pop9	11	11	11	11	01	01	11	11	11	11	11	11	11	01	11	11	01	01	01	10	10	11	11	01	11	11	00	11	10	10	10	00	11	00	11	00	01	01	00	00	11	01	11	00	01	00	10
161	Indica-lowland	pop9	11	11	11	11	01	01	01	11	-1	01	11	11	11	01	11	11	01	01	11	-1	10	11	11	01	11	11	00	11	11	11	11	01	11	10	11	10	11	01	10	10	11	-1	11	01	01	-1	10
162	Indica-lowland	pop9	11	11	-1	11	01	01	01	11	01	01	11	11	11	01	11	11	11	11	11	11	10	10	10	10	11	01	10	10	10	10	10	10	01	10	01	10	11	11	10	10	11	11	11	00	01	01	10
163	Indica-lowland	pop9	11	11	-1	11	-1	01	01	11	01	01	11	11	11	01	11	11	11	01	11	-1	10	10	11	00	11	01	00	11	10	01	01	00	11	10	11	10	01	01	10	10	10	01	11	01	01	01	10
164	Indica-lowland	pop9	11	11	-1	11	01	01	01	11	01	01	11	11	11	01	01	11	01	01	01	00	10	10	10	10	11	11	00	10	10	10	10	00	01	-1	11	10	11	01	10	10	11	01	11	01	11	01	10
165	Indica-lowland	pop9	11	11	10	11	-1	01	11	11	-1	01	11	11	11	01	11	11	11	01	01	-1	01	01	11	01	11	-1	01	11	00	10	10	00	11	-1	00	00	01	01	00	00	00	-1	-1	-1	-1	-1	-1
166	Indica-lowland	pop9	11	11	10	11	10	11	11	11	11	11	11	11	11	01	01	11	11	01	11	-1	11	00	11	01	11	00	11	11	00	00	00	00	-1	-1	01	00	01	01	00	00	00	10	10	10	10	10	10
167	Indica-lowland	pop9	11	11	10	11	11	11	11	11	11	11	11	11	11	01	11	11	11	01	11	01	11	10	11	01	11	00	01	11	00	00	00	00	11	00	01	00	01	01	00	00	01	-1	10	00	10	11	10
168	Indica-lowland	pop9	11	11	01	11	11	01	01	11	01	01	11	11	11	01	01	11	11	11	01	11	01	-1	01	01	01	00	01	11	00	00	00	01	11	-1	01	00	01	01	00	00	00	-1	-1	-1	-1	-1	-1
169	Indica-lowland	pop9	11	11	01	11	11	01	11	11	11	11	11	11	11	11	11	11	11	01	11	11	11	10	11	01	11	-1	01	11	00	10	00	00	00	00	01	00	01	01	00	00	11	00	10	-1	10	10	10
170	Indica-lowland	pop9	11	11	11	11	11	11	11	11	11	11	11	11	11	01	11	11	11	11	11	11	11	10	11	01	11	00	01	11	00	00	00	00	11	00	11	00	01	01	00	00	11	00	11	00	01	-1	10
171	Indica-lowland	pop9	11	11	11	11	11	11	11	11	11	11	11	11	11	11	11	11	11	11	11	11	11	00	11	01	11	00	01	11	00	00	00	01	11	-1	11	01	01	01	00	00	11	00	11	00	01	00	10
172	Indica-lowland	pop9	11	01	01	11	01	11	11	11	11	11	11	11	11	11	11	11	11	01	11	11	11	11	11	01	11	00	01	11	00	00	00	00	01	00	11	00	01	01	00	00	11	00	01	00	01	01	00
173	Indica-lowland	pop9	11	11	11	11	11	11	11	11	11	11	11	11	11	11	11	11	11	11	11	11	01	01	11	01	11	00	01	11	01	01	01	01	11	00	11	00	01	01	01	00	11	00	11	01	01	01	10
174	Indica-lowland	pop9	11	11	11	11	10	11	11	11	10	11	10	11	11	11	11	11	11	11	10	10	01	11	10	01	11	10	01	11	10	10	10	00	11	00	00	10	01	01	00	00	10	-1	01	01	01	-1	00
175	Indica-lowland	pop9	11	11	01	11	-1	01	11	11	01	01	11	11	11	01	01	11	11	01	11	00	11	11	11	01	11	00	01	11	00	00	00	01	11	00	11	00	01	01	00	00	11	01	11	01	01	01	10
176	Indica-lowland	pop9	11	11	11	11	-1	01	01	11	01	01	11	11	11	11	01	11	11	01	11	-1	11	01	11	01	11	00	01	11	00	00	00	00	-1	00	01	00	01	01	00	00	01	00	11	01	01	00	10
177	Indica-lowland	pop9	11	11	11	11	10	11	11	11	11	11	11	11	11	01	11	11	11	01	11	11	11	11	11	01	11	00	01	11	00	00	00	00	11	00	11	00	11	01	00	00	11	00	11	01	01	01	10
178	Indica-lowland	pop9	11	-1	10	11	-1	01	11	11	-1	01	01	11	11	11	11	11	01	01	11	11	01	10	11	01	11	10	11	11	10	10	10	10	10	-1	11	00	01	01	00	-1	01	00	11	01	01	00	00
179	Indica-lowland	pop9	11	11	10	11	-1	01	01	11	01	01	11	11	11	01	11	01	11	01	11	00	11	01	11	01	11	10	11	11	00	10	00	11	11	00	10	-1	01	01	00	00	00	00	11	00	01	00	10
180	Indica-lowland	pop9	11	11	11	01	00	01	01	11	10	10	01	11	01	01	01	01	01	01	01	01	01	01	01	01	11	10	10	11	10	10	10	11	11	00	00	01	01	00	00	00	01	00	11	00	00	-1	10
[truncated: 266 more columns]

## Sheet: Mixed scoring of OS data
No.	Group	Pop	I001	I002	I003	I004	I005	I006	I007	I008	I009	I010	I011	I012	I013	I014	I015	I016	I017	I018	I019	I020	I021	I022	I023	I024	I025	I026	I027	I028	I029	I030	I031	I032	I033	I034	I035	I036	I037	I038	I039	I040	I041	I042	I043	I044	I045	I046	I047
1	Japonica-upland	pop1	0	1	1	1	1	1	0	1	1	1	0	0	1	1	1	1	0	1	1	1	1	1	0	0	1	1	0	1	1	1	1	0	1	0	0	0	0	0	0	0	0	0	1	0	0	-1	0
2	Japonica-upland	pop1	1	1	1	1	0	1	1	1	1	1	1	1	1	0	1	1	1	1	1	1	0	1	1	1	1	0	1	1	1	1	1	0	1	0	0	-1	0	0	0	0	0	0	1	0	0	0	0
3	Japonica-upland	pop1	0	1	1	1	0	0	1	1	0	1	0	1	1	0	0	1	0	0	0	1	0	0	0	0	1	0	-1	0	0	0	0	0	0	0	0	0	0	0	0	0	0	0	1	0	0	-1	0
4	Japonica-upland	pop1	1	1	1	0	0	0	0	1	1	1	0	1	1	0	1	1	0	0	1	0	0	0	0	0	1	0	-1	0	0	0	0	0	1	0	0	0	0	0	0	0	0	0	1	0	0	-1	0
5	Japonica-upland	pop1	1	1	1	1	0	1	0	0	1	1	1	1	1	0	1	1	0	0	1	1	1	1	1	0	1	0	0	1	0	0	0	0	0	0	0	0	0	0	0	0	0	-1	1	0	0	0	0
6	Japonica-upland	pop1	1	1	1	1	0	0	0	1	1	1	1	1	1	0	1	1	0	0	1	1	0	1	1	0	1	1	0	1	1	1	1	0	1	0	0	0	0	0	0	0	1	0	1	0	0	0	0
7	Japonica-upland	pop1	1	1	1	1	1	1	0	1	1	1	1	1	1	0	1	1	1	1	1	1	1	0	0	0	1	0	0	0	0	0	0	0	1	0	0	0	0	0	0	0	0	-1	-1	-1	-1	-1	-1
8	Japonica-upland	pop1	1	1	1	1	0	0	1	1	1	1	1	1	1	0	1	1	1	0	1	1	1	0	0	0	1	0	0	0	0	0	0	0	1	0	0	0	0	0	0	0	0	-1	1	0	0	0	0
9	Japonica-upland	pop1	1	1	1	1	1	1	1	1	1	1	1	1	1	1	1	1	1	1	1	1	1	1	1	0	1	0	0	1	0	0	0	0	1	0	0	0	0	0	0	0	0	0	1	0	0	0	0
10	Japonica-upland	pop1	1	1	1	1	1	0	1	1	1	1	1	1	1	1	1	1	1	1	1	1	1	1	0	0	1	0	0	1	1	1	1	0	1	0	1	1	1	0	0	0	1	0	1	0	0	0	1
11	Japonica-upland	pop1	1	1	1	1	0	1	1	1	1	1	1	1	1	1	1	1	1	1	1	1	1	1	0	0	1	0	0	1	1	1	1	0	1	0	0	0	1	0	0	0	0	0	1	1	0	0	1
12	Japonica-upland	pop1	1	1	1	1	1	1	1	1	1	1	1	1	1	1	1	1	1	1	1	1	0	1	0	1	0	0	1	1	0	0	0	0	1	0	0	0	0	0	0	0	0	0	0	0	0	0	0
13	Japonica-upland	pop1	1	1	1	1	1	1	1	1	1	1	1	1	1	1	1	1	1	1	1	1	1	0	0	0	1	1	-1	1	0	0	0	0	1	0	0	0	0	0	0	0	0	0	1	0	-1	-1	0
14	Japonica-upland	pop1	1	1	1	1	0	0	0	1	1	1	1	1	1	0	0	0	0	0	1	0	1	0	0	0	1	0	0	1	0	0	0	0	1	0	0	0	0	0	0	0	0	0	0	0	0	0	0
15	Japonica-upland	pop1	1	1	1	1	1	1	1	1	1	1	1	1	1	0	1	1	1	0	1	1	1	0	0	0	1	0	0	1	0	0	0	0	1	0	0	0	0	0	0	0	0	0	0	0	0	0	0
16	Japonica-upland	pop2	1	1	1	1	1	0	1	1	1	1	1	1	1	1	1	1	1	0	1	1	0	0	1	0	1	0	0	0	0	1	1	0	1	0	1	0	0	0	0	0	0	0	1	0	0	0	0
17	Japonica-upland	pop2	1	1	1	1	1	1	1	1	1	1	1	1	1	0	1	1	1	1	1	1	1	1	1	1	1	0	1	1	1	1	1	0	1	0	0	0	0	0	-1	0	1	0	1	0	0	-1	0
18	Japonica-upland	pop2	1	1	1	1	1	1	1	1	1	1	1	1	1	0	1	1	1	0	1	1	0	0	0	0	1	0	0	0	0	1	1	0	1	0	1	0	0	0	0	0	1	0	1	0	0	0	0
19	Japonica-upland	pop2	1	1	1	1	0	0	1	0	1	1	1	1	1	0	1	1	1	1	1	1	0	1	1	1	1	1	0	1	0	1	1	0	1	0	1	0	0	0	0	0	1	0	1	0	0	0	0
20	Japonica-upland	pop2	1	1	1	1	0	0	0	1	1	1	1	1	1	0	0	1	0	0	1	1	0	1	0	0	1	1	0	1	0	1	1	0	1	0	1	0	0	0	1	0	1	1	1	0	0	-1	0
21	Japonica-upland	pop2	0	0	0	0	0	-1	0	1	0	1	0	0	0	0	0	0	0	0	0	0	0	0	0	0	1	1	0	0	0	0	1	0	1	0	1	0	0	0	0	0	0	0	1	0	0	-1	0
22	Japonica-upland	pop2	1	1	1	1	0	0	0	1	1	1	0	1	1	0	1	1	0	-1	0	0	0	0	0	-1	1	0	0	0	0	0	0	0	0	0	0	0	0	0	0	0	0	0	1	0	0	-1	0
23	Japonica-upland	pop2	1	1	1	1	0	0	1	1	1	1	1	1	1	0	0	1	1	0	1	1	0	1	0	0	1	0	0	1	0	0	1	0	1	0	1	0	0	0	0	0	1	-1	1	0	0	-1	0
24	Japonica-upland	pop2	1	1	1	0	0	0	1	1	1	1	1	1	1	0	0	0	0	0	1	0	0	0	0	0	1	1	0	1	0	0	0	0	1	0	1	0	0	0	0	0	0	-1	1	0	0	0	0
25	Japonica-upland	pop2	1	1	1	1	0	1	1	1	1	1	1	1	1	1	1	1	1	1	1	1	0	1	0	0	1	1	0	1	0	1	1	0	1	0	1	0	1	0	0	0	0	-1	1	0	0	0	0
26	Japonica-upland	pop2	1	1	1	0	-1	0	1	0	1	1	0	0	0	0	-1	0	1	0	0	0	0	1	0	-1	1	1	0	0	0	1	1	0	1	0	1	0	0	0	0	0	0	0	1	0	0	0	0
27	Japonica-upland	pop2	1	1	1	1	1	0	1	1	1	1	1	1	1	0	1	1	0	0	1	1	0	0	0	0	0	0	0	1	0	0	0	0	1	0	1	0	0	0	0	0	1	0	0	0	0	0	0
28	Japonica-upland	pop2	1	1	1	1	1	1	1	1	1	1	1	1	1	1	1	1	1	1	1	1	1	1	1	0	1	0	0	1	0	0	0	0	1	0	1	0	0	0	0	0	1	0	1	0	0	0	0
29	Japonica-upland	pop2	1	1	1	1	1	1	1	1	1	1	1	1	1	1	1	1	1	0	1	1	1	1	1	0	1	0	0	1	0	0	0	0	1	0	0	0	1	0	0	0	0	0	1	0	0	0	0
30	Japonica-upland	pop2	1	1	1	1	1	1	1	1	1	1	1	1	1	0	1	1	1	1	1	1	0	0	1	0	1	1	0	1	0	0	0	1	1	0	1	0	0	0	0	0	0	0	1	0	0	0	0
31	Japonica-upland	pop2	1	1	1	1	1	1	1	1	1	1	1	1	1	1	1	1	0	1	1	1	0	0	0	-1	1	0	0	1	1	1	1	0	1	0	1	0	0	0	0	0	1	0	0	0	0	0	0
32	Japonica-upland	pop2	1	1	1	1	1	0	1	1	1	1	1	1	1	1	1	1	1	1	1	1	0	0	0	-1	0	0	0	1	0	0	0	0	1	0	1	0	0	1	0	-1	1	0	1	0	0	0	0
33	Japonica-upland	pop2	1	1	1	1	1	0	1	1	1	1	1	1	1	1	1	1	1	1	1	1	0	1	1	0	1	0	0	1	0	0	0	0	1	0	1	0	1	0	1	0	0	-1	1	0	0	0	0
34	Japonica-upland	pop2	1	1	1	1	1	1	1	1	1	1	1	1	1	1	1	1	1	1	1	1	1	0	0	-1	1	0	0	1	0	0	0	0	1	0	1	0	1	1	-1	-1	1	0	1	0	0	0	0
35	Japonica-upland	pop2	0	1	1	1	0	0	1	1	1	1	0	1	1	0	0	1	1	0	1	1	0	1	1	0	1	0	1	1	0	0	0	1	1	0	0	0	1	0	-1	0	1	0	1	0	0	0	0
36	Japonica-upland	pop2	0	1	1	1	0	0	1	0	1	1	0	0	1	0	0	0	0	0	0	0	0	0	0	0	1	0	1	1	0	0	0	1	1	-1	0	-1	0	0	0	-1	0	0	1	0	0	0	0
37	Japonica-upland	pop3	1	1	1	1	1	1	1	1	1	1	1	1	1	0	1	1	1	1	1	1	1	1	1	0	1	0	0	1	0	0	0	0	1	0	0	0	1	1	0	0	0	-1	0	0	0	0	0
38	Japonica-upland	pop3	1	1	1	1	1	0	1	1	1	1	1	1	1	1	1	1	1	1	1	1	1	0	0	0	1	0	0	1	0	0	0	0	1	0	1	1	1	0	0	0	1	0	1	0	0	0	0
39	Japonica-upland	pop3	1	1	1	1	1	0	1	1	1	1	1	1	1	0	1	1	1	1	1	1	1	0	1	0	1	0	0	1	0	0	0	0	1	0	0	0	0	0	0	0	0	0	1	0	0	0	0
40	Japonica-upland	pop3	1	1	1	1	1	1	1	1	1	1	1	1	1	1	1	1	1	1	1	1	0	0	0	0	1	0	0	1	0	0	0	0	1	0	0	0	0	0	0	0	1	0	0	0	0	0	0
41	Japonica-upland	pop3	1	1	1	1	0	1	0	1	0	1	0	0	1	0	1	0	1	0	1	0	1	0	1	0	1	0	0	1	0	0	0	0	1	0	0	0	0	0	0	0	0	0	1	0	1	0	0
42	Japonica-upland	pop3	1	1	1	1	1	1	1	1	1	1	0	0	1	0	1	1	1	1	1	1	0	0	-1	0	1	-1	0	1	0	0	0	0	1	0	0	0	1	-1	0	0	1	0	1	0	1	0	0
43	Japonica-upland	pop3	1	1	1	1	0	1	1	1	1	1	0	1	1	0	1	1	1	1	1	1	1	0	0	0	1	0	0	1	0	0	0	0	1	0	1	0	0	-1	0	0	1	0	1	0	0	0	0
44	Japonica-upland	pop3	1	1	1	1	1	1	1	1	1	1	0	1	1	1	1	1	1	1	1	1	0	0	0	0	1	0	0	1	0	0	0	0	1	0	1	0	0	0	-1	0	1	0	1	0	0	0	0
45	Japonica-upland	pop3	0	0	0	0	0	0	0	0	0	1	0	0	0	0	0	0	1	0	0	0	0	0	0	-1	0	0	0	0	0	0	0	0	1	0	0	0	1	-1	0	0	0	-1	-1	-1	-1	-1	-1
46	Japonica-upland	pop3	0	1	1	0	0	0	1	0	0	1	0	0	0	1	1	0	1	0	0	0	0	0	0	0	0	0	0	0	0	0	0	0	1	0	1	0	0	0	0	0	0	0	1	0	0	0	0
47	Japonica-upland	pop3	1	1	1	1	1	0	1	1	1	1	0	1	1	0	1	0	1	0	1	0	0	0	0	-1	1	0	0	1	0	0	0	0	1	0	1	0	0	0	-1	0	0	0	1	1	0	1	0
48	Japonica-upland	pop3	1	1	1	1	1	0	1	1	1	1	1	1	1	1	1	1	1	0	1	1	-1	-1	-1	-1	-1	-1	-1	-1	-1	-1	-1	-1	-1	0	1	0	0	0	0	-1	1	0	1	0	0	0	0
49	Japonica-upland	pop3	1	1	1	1	1	0	1	1	1	1	1	1	1	1	1	1	1	1	1	1	1	1	1	0	1	0	0	1	0	0	0	0	1	0	0	1	0	0	0	0	1	0	1	0	0	0	0
50	Japonica-upland	pop3	1	1	1	1	1	1	1	1	1	1	1	1	1	0	1	1	1	1	1	1	0	0	1	0	1	0	0	1	0	0	0	0	1	0	1	0	0	-1	0	0	1	0	1	0	0	0	0
51	Japonica-upland	pop3	1	1	1	1	1	1	1	1	1	1	0	1	1	0	1	1	1	1	1	1	0	0	0	0	1	0	0	1	0	0	0	0	1	0	0	0	0	0	0	0	1	-1	1	0	0	0	0
52	Japonica-upland	pop3	1	1	1	1	0	0	1	1	1	1	1	1	1	0	1	1	0	0	1	1	0	0	0	0	0	0	0	0	0	0	0	0	0	0	0	0	0	0	0	0	1	0	0	0	0	0	0
53	Japonica-upland	pop3	1	1	1	1	1	1	1	1	1	1	1	1	1	0	1	1	0	0	1	1	0	0	-1	-1	1	0	0	0	0	0	0	0	1	0	1	0	0	0	0	0	1	0	1	0	0	0	0
54	Japonica-upland	pop3	1	1	1	1	1	1	1	1	1	1	1	1	1	0	1	1	1	1	1	1	0	0	1	0	1	0	0	1	0	0	0	0	1	1	1	1	1	1	0	0	1	0	1	0	0	0	0
55	Japonica-upland	pop3	1	1	1	1	0	0	0	1	1	1	0	0	1	0	0	1	0	0	1	1	1	0	1	0	1	0	0	1	0	0	0	0	1	0	1	0	0	0	0	0	1	0	1	0	0	0	0
56	Japonica-upland	pop3	1	1	1	1	0	1	0	1	1	1	0	0	1	0	0	0	0	0	0	0	0	-1	1	0	1	0	0	1	0	0	0	0	1	0	1	0	0	0	0	0	1	0	1	0	1	0	0
57	Japonica-upland	pop3	1	1	1	1	0	0	0	1	1	1	0	1	1	0	0	1	0	0	1	0	0	-1	1	0	1	0	1	1	0	0	0	0	1	0	0	0	1	-1	0	0	1	0	1	1	0	0	0
58	Japonica-upland	pop4	1	1	1	0	1	1	1	1	1	1	0	1	1	1	1	1	1	0	1	0	0	0	0	0	1	1	0	1	0	1	1	0	1	0	1	0	0	0	0	0	0	0	1	0	0	0	0
59	Japonica-upland	pop4	1	1	1	1	1	1	1	1	1	1	1	1	1	0	1	1	1	0	1	1	1	1	1	0	1	0	0	1	1	1	1	0	1	0	1	0	0	0	0	0	0	0	1	0	0	0	0
60	Japonica-upland	pop4	1	1	1	1	1	0	1	1	1	1	1	1	1	1	1	1	1	1	1	1	0	1	0	0	1	0	0	1	0	0	1	0	1	0	0	0	0	0	0	0	0	0	1	0	0	0	0
61	Japonica-upland	pop4	1	1	1	0	1	0	-1	1	1	1	0	0	1	-1	0	0	0	0	0	0	1	1	1	-1	0	-1	0	0	0	0	0	0	0	-1	-1	-1	-1	-1	-1	-1	-1	0	0	0	0	0	0
62	Japonica-upland	pop4	1	1	1	0	0	0	0	1	1	1	0	0	1	0	0	0	1	0	1	0	1	1	1	0	1	0	0	1	1	1	1	0	1	0	1	0	0	0	0	0	0	0	1	0	0	0	0
63	Japonica-upland	pop4	1	1	1	1	0	0	1	1	1	1	1	1	1	0	0	1	0	0	1	1	1	1	0	0	1	0	0	1	1	1	1	0	1	0	0	0	0	0	0	0	1	0	1	0	0	0	0
64	Japonica-upland	pop4	1	1	1	0	0	0	1	1	0	1	1	1	1	0	1	0	0	0	1	0	1	1	1	0	1	1	0	1	1	1	1	0	1	0	1	0	0	0	0	0	0	0	1	0	0	0	0
65	Japonica-upland	pop4	0	0	0	0	0	0	0	0	0	0	0	1	0	0	0	0	0	0	0	0	0	0	1	0	1	1	0	1	0	0	0	0	1	0	0	0	0	0	0	0	0	0	1	0	0	0	0
66	Japonica-upland	pop4	1	1	1	1	0	0	0	1	1	1	1	1	1	0	0	1	0	0	1	1	1	1	0	0	1	0	0	1	0	1	0	0	1	0	0	-1	0	0	0	0	0	0	1	0	0	0	0
67	Japonica-upland	pop4	1	1	1	0	-1	1	1	1	1	1	0	0	1	0	1	1	1	0	1	0	1	1	1	0	1	0	0	1	1	1	1	0	1	0	0	0	0	0	0	0	0	0	1	0	0	0	0
68	Japonica-upland	pop4	1	1	1	1	0	1	0	1	1	1	1	1	1	0	1	1	1	0	1	1	0	0	0	0	0	0	-1	1	0	1	1	0	0	0	0	0	0	0	0	0	0	-1	1	0	0	0	0
69	Japonica-upland	pop4	0	1	1	0	0	0	0	1	1	1	1	0	1	0	0	1	0	0	1	0	0	0	1	-1	1	0	-1	0	0	1	1	0	1	0	0	0	0	0	0	0	0	0	1	0	0	0	0
70	Japonica-upland	pop4	1	1	1	1	0	0	0	1	1	1	1	1	1	0	1	1	0	0	1	1	0	1	1	0	1	1	0	1	0	1	1	0	1	0	0	0	0	0	-1	0	0	0	1	0	0	0	0
71	Japonica-upland	pop4	1	1	1	1	1	0	1	1	1	1	1	1	1	0	1	1	0	0	1	1	0	1	0	0	1	0	0	1	0	1	1	0	1	0	0	0	0	0	0	0	0	0	1	0	0	0	0
72	Indica-upland	pop5	1	1	1	1	1	1	0	1	0	1	1	1	1	0	1	1	1	0	1	1	0	0	0	0	1	0	0	0	0	0	1	0	0	0	0	0	0	0	0	0	0	0	1	-1	0	0	0
73	Indica-upland	pop5	1	1	0	1	0	1	0	1	1	1	1	1	1	0	1	1	1	1	1	1	0	0	0	0	1	0	0	0	0	0	0	0	0	-1	1	0	0	0	0	0	0	0	1	0	0	0	0
74	Indica-upland	pop5	1	0	0	1	0	0	0	1	0	0	-1	1	1	0	0	1	1	0	0	1	0	0	1	0	1	0	-1	1	1	1	1	0	1	0	0	0	0	0	0	0	0	0	1	0	0	0	0
75	Indica-upland	pop5	1	-1	-1	1	-1	1	1	1	0	0	1	1	1	0	1	1	1	1	1	-1	1	1	1	0	1	0	0	1	0	1	1	0	1	0	0	0	0	0	0	0	0	0	1	0	0	0	0
76	Indica-upland	pop5	1	0	-1	1	0	0	1	1	1	1	0	1	1	0	1	1	1	1	1	1	0	1	1	0	1	1	0	1	1	1	1	0	1	0	0	0	0	0	0	0	0	0	1	0	0	0	0
77	Indica-upland	pop5	1	1	0	1	0	1	1	1	1	1	1	1	1	1	1	1	1	1	1	0	0	0	1	0	1	-1	0	1	0	0	0	0	0	0	0	0	1	1	0	0	0	0	0	0	0	0	0
78	Indica-upland	pop5	1	1	0	1	1	1	1	1	1	1	1	1	1	1	1	1	1	0	1	1	1	0	1	0	1	0	0	1	0	0	0	0	1	0	0	0	0	0	0	0	0	0	1	0	0	0	0
79	Indica-upland	pop5	1	1	0	1	0	1	0	1	1	1	1	1	1	0	1	1	1	0	1	0	1	1	1	0	1	-1	0	1	0	0	0	0	0	0	1	0	0	0	0	0	1	0	1	0	0	0	0
80	Indica-upland	pop5	1	1	1	1	1	1	0	1	0	1	1	1	1	0	1	1	1	0	1	1	1	1	1	0	1	-1	0	1	0	0	0	0	-1	0	1	0	0	0	0	0	1	0	1	0	0	0	0
81	Indica-upland	pop5	1	1	1	1	1	1	1	1	1	1	1	1	1	1	1	1	1	1	1	1	1	0	1	0	1	0	0	1	0	0	0	0	1	0	0	0	0	0	0	0	0	0	1	0	0	0	1
82	Indica-upland	pop5	0	1	0	1	0	0	0	0	-1	-1	0	1	1	0	1	1	1	0	0	0	0	0	1	1	1	0	0	1	0	0	0	0	0	0	0	0	0	0	0	0	0	-1	0	-1	0	0	0
83	Indica-upland	pop5	-1	-1	-1	-1	-1	-1	-1	-1	-1	-1	-1	-1	-1	-1	-1	-1	-1	-1	-1	-1	1	0	1	0	1	0	0	1	0	0	0	-1	1	0	1	0	0	0	0	0	1	0	1	0	0	0	0
84	Indica-upland	pop5	1	1	0	1	0	1	1	1	0	1	1	1	1	0	1	1	1	0	1	1	1	0	1	0	1	0	0	1	0	0	0	0	-1	0	1	0	1	0	0	0	1	0	1	0	0	0	0
85	Indica-upland	pop5	0	1	0	1	0	0	1	1	-1	1	0	1	1	0	1	1	1	0	0	0	0	0	0	0	1	-1	0	1	0	0	0	0	0	0	1	0	0	0	0	0	1	0	0	0	0	0	0
86	Indica-upland	pop5	0	1	1	1	0	1	1	1	0	1	0	1	1	1	1	1	1	0	1	0	0	-1	1	0	1	0	0	1	0	0	0	0	1	0	0	0	0	0	0	0	0	0	0	0	0	0	0
87	Indica-upland	pop5	1	1	0	1	0	1	1	1	1	1	1	1	1	1	1	1	1	1	1	1	1	1	1	0	1	0	0	1	0	0	0	0	1	-1	1	0	0	0	0	0	1	0	0	0	0	0	0
88	Indica-upland	pop5	1	1	1	1	0	1	1	1	1	1	1	1	1	1	1	1	1	1	1	1	1	-1	1	0	1	-1	0	1	0	0	0	0	1	0	1	0	1	0	0	0	1	0	1	0	0	-1	0
89	Indica-upland	pop5	1	1	0	1	0	1	1	1	1	1	1	1	1	1	1	1	1	0	1	0	0	0	1	0	1	0	0	1	0	0	0	0	-1	0	0	0	0	0	0	0	0	0	1	0	0	0	0
90	Indica-upland	pop5	1	0	0	1	0	1	1	1	0	1	0	1	1	1	1	1	0	0	1	0	1	1	1	0	1	0	0	1	0	1	1	0	0	0	0	0	0	0	0	0	0	0	0	0	0	0	0
91	Indica-upland	pop5	1	1	0	1	1	0	0	1	0	0	1	1	1	0	1	1	0	0	0	1	1	0	1	0	1	0	0	1	0	0	0	0	0	0	0	0	0	0	0	0	1	0	1	0	0	0	0
92	Indica-upland	pop5	1	1	1	1	0	0	1	1	1	1	0	1	1	1	1	1	0	0	1	1	1	1	1	0	1	0	0	1	0	0	0	0	-1	0	0	0	0	0	-1	-1	0	0	1	0	0	0	0
93	Indica-upland	pop5	1	1	1	1	1	1	1	1	1	1	1	1	1	1	1	1	1	0	1	0	1	1	1	0	1	0	0	1	0	0	0	0	0	0	1	0	0	0	0	0	0	0	1	0	0	0	0
94	Indica-upland	pop5	1	1	1	1	0	1	1	1	1	1	0	0	1	1	1	1	1	1	1	0	1	0	1	0	1	0	0	1	0	0	0	0	1	0	1	0	0	0	0	0	0	0	1	0	0	0	0
95	Indica-upland	pop5	1	1	1	1	0	0	1	1	0	1	0	1	1	1	1	1	1	1	1	1	0	1	1	0	1	0	0	1	0	0	0	0	1	0	0	0	0	0	0	0	1	0	1	0	0	-1	0
96	Japonica-lowland	pop6	1	1	1	1	0	1	0	1	1	1	1	1	1	0	1	1	0	0	1	1	0	-1	0	0	1	1	0	0	0	1	1	0	1	0	0	0	0	0	0	0	0	0	1	0	0	0	0
97	Japonica-lowland	pop6	1	1	1	1	0	0	0	1	1	1	1	1	1	0	1	1	0	0	1	1	0	0	0	0	1	1	0	1	0	1	1	0	1	0	0	0	0	0	0	-1	1	0	1	0	0	0	0
98	Japonica-lowland	pop6	1	1	1	1	0	1	1	1	1	1	1	1	1	0	1	1	0	0	1	1	0	0	1	0	1	1	1	1	0	1	1	0	1	0	0	0	0	0	0	0	0	0	0	0	0	0	0
99	Japonica-lowland	pop6	1	1	1	1	0	1	0	1	1	1	1	1	1	0	1	1	1	1	1	1	0	1	1	1	1	1	1	1	1	1	1	0	1	0	1	0	0	0	0	0	1	0	1	0	0	0	0
100	Japonica-lowland	pop6	1	1	1	1	0	1	0	1	1	1	1	1	1	0	1	1	0	1	1	1	0	1	1	0	1	1	0	1	1	1	1	0	1	0	0	0	0	0	0	0	0	0	1	0	0	0	0
101	Japonica-lowland	pop6	1	1	1	1	0	0	0	1	1	1	0	1	1	0	1	1	0	0	1	1	0	1	1	1	1	1	1	1	1	1	1	0	1	0	1	0	0	0	0	0	1	0	1	0	0	0	0
102	Japonica-lowland	pop6	1	1	1	1	0	0	1	1	1	1	1	1	1	0	1	1	1	1	1	1	1	1	1	1	1	1	1	1	1	1	1	0	1	0	0	0	1	0	0	0	0	0	1	0	0	0	0
103	Japonica-lowland	pop6	1	1	1	1	1	0	0	1	1	1	1	1	1	0	0	1	1	0	1	1	0	0	0	0	1	0	0	1	0	0	0	0	1	0	1	0	0	0	0	0	1	-1	0	0	0	0	0
104	Japonica-lowland	pop6	1	1	1	1	1	0	0	1	1	1	1	1	1	0	0	1	0	0	1	1	0	0	0	0	0	0	0	1	0	0	0	0	1	0	1	0	0	0	0	0	1	0	0	0	0	0	0
105	Japonica-lowland	pop6	1	1	1	1	1	1	1	1	1	1	1	1	1	1	1	1	1	1	1	1	1	1	0	0	1	0	0	1	0	1	1	0	1	0	0	0	0	-1	0	0	0	0	1	0	0	0	0
106	Japonica-lowland	pop6	1	1	1	1	0	1	1	1	1	1	1	1	1	1	1	1	1	1	1	1	1	0	0	0	1	0	0	1	0	0	0	0	1	1	1	0	0	0	0	0	1	0	1	0	0	0	0
107	Japonica-lowland	pop6	1	1	1	1	1	1	1	1	1	1	1	1	1	1	1	1	1	1	1	1	1	0	1	0	1	0	0	1	0	0	0	0	1	0	1	0	0	-1	0	0	1	0	1	0	0	0	0
108	Japonica-lowland	pop6	1	1	1	1	1	1	1	1	1	1	1	1	1	1	1	1	1	1	1	1	1	0	0	0	1	0	0	1	0	0	0	0	1	0	1	0	0	0	0	0	1	0	1	0	0	0	0
109	Japonica-lowland	pop6	1	1	1	1	1	1	1	1	1	1	1	1	1	1	1	1	1	1	1	1	0	0	0	0	1	0	0	1	0	0	0	0	1	0	0	0	0	0	0	0	1	0	1	0	0	0	0
110	Japonica-lowland	pop6	1	1	1	1	0	0	1	1	1	1	0	1	1	0	0	0	0	0	1	0	1	0	1	0	1	0	0	1	0	0	0	0	1	0	0	0	1	0	0	0	0	0	1	0	0	0	0
111	Japonica-lowland	pop6	0	1	1	1	1	1	0	1	1	1	1	1	1	0	1	1	0	0	1	1	1	0	1	-1	1	0	0	1	0	0	0	0	1	0	0	0	1	0	0	0	0	-1	1	0	0	0	0
112	Japonica-lowland	pop6	1	1	1	1	0	0	1	1	1	1	1	1	1	0	1	1	0	0	1	1	1	0	0	0	1	0	0	1	0	1	0	0	1	0	1	0	0	0	0	0	1	0	1	0	0	0	0
113	Japonica-lowland	pop7	1	1	1	1	0	1	0	1	1	1	1	1	1	0	1	1	1	1	1	1	1	0	0	0	1	1	0	1	1	1	1	0	1	0	0	0	1	1	0	0	0	0	1	0	0	0	0
114	Japonica-lowland	pop7	1	1	1	1	0	0	0	1	1	1	1	1	1	0	1	1	1	0	1	1	1	0	0	0	1	1	0	1	1	1	0	0	0	0	0	0	0	0	1	0	0	0	1	0	0	0	0
115	Japonica-lowland	pop7	1	1	1	1	0	1	0	1	1	1	1	1	1	0	1	1	0	0	1	1	1	1	1	1	1	1	1	1	1	1	1	0	1	0	0	0	1	0	0	0	0	0	1	0	0	0	0
116	Japonica-lowland	pop7	1	1	1	1	0	0	0	1	1	1	1	1	1	0	1	1	0	0	1	1	0	1	1	1	1	1	1	1	1	1	1	1	1	0	0	0	0	1	0	0	0	0	1	0	0	0	0
117	Japonica-lowland	pop7	1	1	1	1	0	0	0	1	0	0	1	1	1	0	1	1	1	0	1	1	0	1	1	0	1	1	1	1	1	1	1	0	1	0	0	0	0	0	-1	0	0	0	1	0	0	0	0
118	Japonica-lowland	pop7	1	1	1	1	0	0	0	1	1	1	1	1	1	0	0	1	0	0	0	1	0	0	0	0	1	1	0	0	0	0	0	0	1	0	0	0	0	0	0	0	0	-1	-1	-1	-1	-1	-1
119	Japonica-lowland	pop7	1	1	1	1	1	0	1	1	1	1	1	1	1	1	1	1	1	1	1	1	0	0	0	0	0	0	0	0	0	0	0	0	0	0	0	0	0	0	0	0	0	0	1	0	0	0	0
120	Japonica-lowland	pop7	1	1	1	1	0	0	-1	1	1	1	1	1	1	0	0	1	1	0	1	1	0	0	1	0	1	1	0	1	1	1	1	0	1	0	0	0	0	0	0	0	1	0	1	0	0	0	0
121	Japonica-lowland	pop7	1	1	1	1	0	0	0	1	1	1	0	1	0	0	0	1	0	0	0	0	1	0	0	-1	1	0	0	1	1	1	0	0	1	0	0	0	0	0	0	0	1	0	1	0	0	0	0
122	Japonica-lowland	pop7	1	1	1	1	0	1	0	1	1	1	1	1	1	0	1	1	0	0	1	1	0	1	1	0	1	0	0	1	1	1	1	0	1	0	0	0	0	0	0	-1	1	0	0	0	0	0	0
123	Japonica-lowland	pop7	1	1	1	1	0	0	0	1	1	1	1	1	1	0	0	1	0	0	1	1	1	1	1	0	1	0	0	1	1	1	1	0	1	0	0	0	0	0	0	-1	0	0	1	0	0	0	0
124	Japonica-lowland	pop7	1	1	1	1	-1	0	0	1	1	1	1	1	1	0	0	1	0	0	1	1	0	1	1	0	1	0	0	1	1	1	1	0	1	0	1	0	0	0	0	0	1	0	1	1	0	0	0
125	Japonica-lowland	pop7	1	1	1	1	0	1	1	1	1	1	1	1	1	0	1	1	1	1	1	1	0	0	0	0	1	0	0	0	0	0	0	0	1	0	0	0	0	0	0	0	0	0	1	0	0	0	0
126	Japonica-lowland	pop7	1	1	1	1	1	0	1	1	1	1	1	1	1	0	1	1	1	0	1	1	1	1	0	-1	1	0	-1	1	0	0	0	0	1	0	0	0	0	0	0	0	0	-1	1	0	0	0	0
127	Japonica-lowland	pop7	1	1	1	0	0	0	0	1	1	1	0	0	1	0	0	0	0	0	1	0	0	1	0	0	1	0	0	1	0	0	0	-1	1	0	0	0	0	0	0	0	1	0	1	0	0	0	0
128	Japonica-lowland	pop7	1	0	1	1	0	0	0	1	1	1	1	1	1	0	0	1	0	0	1	1	0	0	1	0	1	0	0	1	0	0	0	0	1	0	0	0	0	0	0	0	1	0	1	0	0	0	0
129	Japonica-lowland	pop7	0	1	1	1	0	0	0	1	1	1	0	0	1	0	1	1	0	0	0	1	0	1	0	-1	1	0	0	1	0	0	0	0	1	1	0	0	0	0	0	0	1	0	1	0	0	0	1
130	Japonica-lowland	pop7	1	1	1	0	1	1	0	0	1	1	0	0	1	0	1	0	0	1	0	0	0	0	0	-1	1	0	0	0	0	0	0	0	0	0	0	0	0	0	0	0	0	0	1	0	0	0	0
131	Japonica-lowland	pop7	1	1	1	1	0	0	0	1	1	1	0	1	1	0	0	1	0	0	1	1	0	1	1	0	1	0	0	1	1	1	0	0	1	0	0	0	0	0	0	0	0	0	1	0	0	0	0
132	Japonica-lowland	pop8	1	1	1	1	0	0	1	1	1	1	1	1	1	0	0	1	0	0	1	1	1	0	0	0	1	0	0	1	0	0	0	0	1	0	1	0	0	0	0	0	1	0	1	0	0	0	0
133	Japonica-lowland	pop8	1	1	0	0	0	-1	0	1	1	1	0	1	1	0	0	1	0	0	0	0	1	1	1	0	1	0	0	1	1	1	1	0	1	0	0	0	0	0	0	0	1	0	1	0	0	0	1
134	Japonica-lowland	pop8	0	1	0	1	0	0	0	1	1	1	1	1	1	1	0	1	0	0	1	1	0	1	1	0	1	1	0	1	1	1	1	0	1	0	0	0	0	0	0	0	1	0	1	0	0	0	0
135	Japonica-lowland	pop8	1	1	1	1	0	1	0	1	1	1	0	1	1	0	0	1	0	0	0	0	1	1	1	0	1	1	0	1	0	1	0	0	1	0	0	0	0	0	0	0	1	0	1	0	0	0	0
136	Japonica-lowland	pop8	1	1	1	1	0	0	0	1	1	1	0	1	1	0	0	1	0	0	1	1	0	0	0	0	1	0	0	1	0	1	1	0	1	0	0	0	0	0	0	0	1	0	1	0	0	0	0
137	Japonica-lowland	pop8	1	1	1	1	0	1	1	1	1	1	1	1	1	0	1	1	1	1	1	1	1	1	0	0	1	0	0	1	1	1	1	0	1	0	1	0	0	-1	0	0	1	0	1	0	0	0	0
138	Japonica-lowland	pop8	1	1	1	1	0	1	0	1	1	1	1	1	1	0	1	1	1	1	1	1	1	1	0	0	1	0	0	1	0	0	0	0	1	0	0	0	0	0	0	0	1	0	1	0	0	0	0
139	Japonica-lowland	pop8	0	1	0	1	0	1	1	1	1	1	1	1	1	0	1	1	1	1	1	1	0	0	0	0	1	0	0	0	0	1	1	0	1	0	0	0	0	0	0	0	0	0	1	0	0	0	0
140	Japonica-lowland	pop8	1	1	1	1	1	0	1	1	1	1	1	1	1	0	1	1	1	1	1	1	0	0	1	0	1	0	0	0	0	1	1	0	1	0	0	0	0	0	0	0	0	0	0	0	0	0	0
141	Japonica-lowland	pop8	1	1	1	1	1	1	1	1	1	1	0	1	1	1	1	1	1	1	1	1	-1	-1	-1	-1	-1	-1	-1	-1	-1	-1	-1	-1	-1	0	0	0	0	0	0	0	0	-1	-1	-1	-1	-1	-1
142	Japonica-lowland	pop8	1	1	1	1	1	1	1	1	1	1	1	1	1	1	1	1	1	0	1	1	1	0	0	0	1	0	0	1	0	0	0	0	1	0	0	0	0	0	0	0	1	-1	1	0	0	0	0
143	Japonica-lowland	pop8	1	1	1	1	1	1	1	1	1	1	1	1	1	1	1	1	1	0	1	1	1	0	0	0	1	1	1	1	1	1	1	0	1	0	0	0	0	0	0	0	1	0	1	0	0	0	0
144	Japonica-lowland	pop8	1	1	1	1	1	1	1	1	1	1	1	1	1	0	1	1	1	1	1	1	1	0	1	0	1	0	0	1	0	0	0	0	1	0	1	0	0	0	0	-1	0	0	1	0	0	0	0
145	Japonica-lowland	pop8	1	1	1	1	0	1	1	1	1	1	1	1	1	1	1	1	1	1	1	1	0	0	0	0	1	0	0	1	0	1	0	0	1	0	0	0	0	0	0	0	0	0	1	0	0	0	0
146	Japonica-lowland	pop8	1	1	1	1	1	0	1	1	1	1	1	1	1	1	1	1	1	1	1	1	0	0	0	0	1	1	0	0	0	1	1	0	1	0	0	0	0	0	0	0	1	0	1	0	0	0	0
147	Japonica-lowland	pop8	1	1	1	1	1	1	0	1	1	1	1	1	1	0	1	1	1	0	1	1	0	0	1	0	1	0	0	1	0	1	0	0	1	0	0	0	0	0	0	0	1	0	0	0	0	0	0
148	Japonica-lowland	pop8	1	1	1	0	0	0	1	0	1	1	0	0	1	-1	0	0	1	1	0	0	0	0	0	0	1	0	0	0	1	0	0	0	0	-1	-1	-1	-1	-1	-1	-1	-1	0	1	0	0	0	0
149	Japonica-lowland	pop8	1	1	1	1	1	1	1	1	1	1	1	1	1	0	1	1	1	1	1	1	0	0	0	0	1	0	0	1	1	0	0	0	1	0	0	0	0	0	0	0	0	0	1	0	0	0	0
150	Japonica-lowland	pop8	1	1	1	1	0	1	1	1	1	1	1	1	1	1	1	1	1	0	1	1	0	1	0	0	1	1	0	1	0	0	0	0	1	0	0	0	0	0	0	0	0	0	0	0	0	0	0
151	Japonica-lowland	pop8	1	1	1	1	1	1	1	1	1	1	1	1	1	0	1	1	1	1	1	1	1	1	1	0	1	1	0	1	0	0	0	0	1	0	0	0	0	0	0	0	0	0	0	0	0	0	0
152	Japonica-lowland	pop8	1	1	1	1	0	1	1	1	1	1	1	1	1	0	1	1	1	0	1	1	0	1	1	0	1	1	0	1	1	1	1	0	1	0	0	0	0	0	0	0	0	0	1	0	0	0	0
153	Japonica-lowland	pop8	1	1	1	1	1	0	1	1	1	1	1	1	1	0	1	1	1	0	1	1	0	0	1	1	1	1	-1	1	0	1	1	0	1	0	0	0	0	0	0	0	0	0	1	0	0	0	0
154	Japonica-lowland	pop8	1	1	1	1	0	0	1	1	1	1	0	1	1	1	0	1	0	0	1	0	0	-1	0	0	0	0	0	0	0	0	0	0	0	0	1	0	0	-1	0	0	1	0	1	0	0	0	0
155	Indica-lowland	pop9	1	0	-1	1	0	1	0	0	-1	0	0	0	1	1	1	0	1	-1	1	0	0	1	1	0	1	0	0	1	0	1	1	0	0	0	0	0	0	0	0	0	0	0	1	0	0	-1	0
156	Indica-lowland	pop9	1	1	-1	1	-1	0	1	1	0	0	0	1	1	0	1	1	0	0	0	-1	0	0	0	0	1	0	0	0	0	0	0	0	1	0	1	0	0	0	0	0	1	-1	1	0	0	0	0
157	Indica-lowland	pop9	1	1	1	1	0	1	1	1	1	1	0	1	1	0	1	1	1	0	1	0	0	1	0	0	1	0	0	1	1	1	1	0	1	-1	0	0	0	0	0	0	0	0	1	0	0	0	0
158	Indica-lowland	pop9	1	0	1	0	1	0	1	0	1	1	0	0	0	1	0	0	1	1	1	0	0	0	0	0	1	0	0	1	0	1	0	0	1	0	1	0	0	1	0	0	0	0	1	0	0	0	0
159	Indica-lowland	pop9	1	1	-1	1	-1	0	0	1	-1	0	-1	1	1	0	0	1	0	0	-1	-1	0	1	0	0	1	0	0	0	0	0	1	0	1	0	1	0	0	0	0	0	0	0	1	0	0	0	0
160	Indica-lowland	pop9	1	1	1	1	0	0	1	1	1	1	1	1	1	0	1	1	0	0	0	0	0	1	1	0	1	1	0	1	0	0	0	0	1	0	1	0	0	0	0	0	1	0	1	0	0	0	0
161	Indica-lowland	pop9	1	1	1	1	0	0	0	1	-1	0	1	1	1	0	1	1	0	0	1	-1	0	1	1	0	1	1	0	1	1	1	1	0	1	0	1	0	1	0	0	0	1	-1	1	0	0	-1	0
162	Indica-lowland	pop9	1	1	-1	1	0	0	0	1	0	0	1	1	1	0	1	1	1	1	1	1	0	0	0	0	1	0	0	0	0	0	0	0	0	0	0	0	1	1	0	0	1	1	1	0	0	0	0
163	Indica-lowland	pop9	1	1	-1	1	-1	0	0	1	0	0	1	1	1	0	1	1	1	0	1	-1	0	0	1	0	1	0	0	1	0	0	0	0	1	0	1	0	0	0	0	0	0	0	1	0	0	0	0
164	Indica-lowland	pop9	1	1	-1	1	0	0	0	1	0	0	1	1	1	0	0	1	0	0	0	0	0	0	0	0	1	1	0	0	0	0	0	0	0	-1	1	0	1	0	0	0	1	0	1	0	1	0	0
165	Indica-lowland	pop9	1	1	0	1	-1	0	1	1	-1	0	1	1	1	0	1	1	1	0	0	-1	0	0	1	0	1	-1	0	1	0	0	0	0	1	-1	0	0	0	0	0	0	0	-1	-1	-1	-1	-1	-1
166	Indica-lowland	pop9	1	1	0	1	0	1	1	1	1	1	1	1	1	0	0	1	1	0	1	-1	1	0	1	0	1	0	1	1	0	0	0	0	-1	-1	0	0	0	0	0	0	0	0	0	0	0	0	0
167	Indica-lowland	pop9	1	1	0	1	1	1	1	1	1	1	1	1	1	0	1	1	1	0	1	0	1	0	1	0	1	0	0	1	0	0	0	0	1	0	0	0	0	0	0	0	0	-1	0	0	0	1	0
168	Indica-lowland	pop9	1	1	0	1	1	0	0	1	0	0	1	1	1	0	0	1	1	1	0	1	0	-1	0	0	0	0	0	1	0	0	0	0	1	-1	0	0	0	0	0	0	0	-1	-1	-1	-1	-1	-1
169	Indica-lowland	pop9	1	1	0	1	1	0	1	1	1	1	1	1	1	1	1	1	1	0	1	1	1	0	1	0	1	-1	0	1	0	0	0	0	0	0	0	0	0	0	0	0	1	0	0	-1	0	0	0
170	Indica-lowland	pop9	1	1	1	1	1	1	1	1	1	1	1	1	1	0	1	1	1	1	1	1	1	0	1	0	1	0	0	1	0	0	0	0	1	0	1	0	0	0	0	0	1	0	1	0	0	-1	0
171	Indica-lowland	pop9	1	1	1	1	1	1	1	1	1	1	1	1	1	1	1	1	1	1	1	1	1	0	1	0	1	0	0	1	0	0	0	0	1	-1	1	0	0	0	0	0	1	0	1	0	0	0	0
172	Indica-lowland	pop9	1	0	0	1	0	1	1	1	1	1	1	1	1	1	1	1	1	0	1	1	1	1	1	0	1	0	0	1	0	0	0	0	0	0	1	0	0	0	0	0	1	0	0	0	0	0	0
173	Indica-lowland	pop9	1	1	1	1	1	1	1	1	1	1	1	1	1	1	1	1	1	1	1	1	0	0	1	0	1	0	0	1	0	0	0	0	1	0	1	0	0	0	0	0	1	0	1	0	0	0	0
174	Indica-lowland	pop9	1	1	1	1	0	1	1	1	0	1	0	1	1	1	1	1	1	1	0	0	0	1	0	0	1	0	0	1	0	0	0	0	1	0	0	0	0	0	0	0	0	-1	0	0	0	-1	0
175	Indica-lowland	pop9	1	1	0	1	-1	0	1	1	0	0	1	1	1	0	0	1	1	0	1	0	1	1	1	0	1	0	0	1	0	0	0	0	1	0	1	0	0	0	0	0	1	0	1	0	0	0	0
176	Indica-lowland	pop9	1	1	1	1	-1	0	0	1	0	0	1	1	1	1	0	1	1	0	1	-1	1	0	1	0	1	0	0	1	0	0	0	0	-1	0	0	0	0	0	0	0	0	0	1	0	0	0	0
177	Indica-lowland	pop9	1	1	1	1	0	1	1	1	1	1	1	1	1	0	1	1	1	0	1	1	1	1	1	0	1	0	0	1	0	0	0	0	1	0	1	0	1	0	0	0	1	0	1	0	0	0	0
178	Indica-lowland	pop9	1	-1	0	1	-1	0	1	1	-1	0	0	1	1	1	1	1	0	0	1	1	0	0	1	0	1	0	1	1	0	0	0	0	0	-1	1	0	0	0	0	-1	0	0	1	0	0	0	0
179	Indica-lowland	pop9	1	1	0	1	-1	0	0	1	0	0	1	1	1	0	1	0	1	0	1	0	1	0	1	0	1	0	1	1	0	0	0	1	1	0	0	-1	0	0	0	0	0	0	1	0	0	0	0
180	Indica-lowland	pop9	1	1	1	0	0	0	0	1	0	0	0	1	0	0	0	0	0	0	0	0	0	0	0	0	1	0	0	1	0	0	0	1	1	0	0	0	0	0	0	0	0	0	1	0	0	-1	0
[truncated: 1,141 more columns]
