# Supplementary material for: Adaptive Epigenetic Differentiation between Upland and Lowland Rice Ecotypes Revealed by Methylation-Sensitive Amplified Polymorphism
Source: PLoS One. 2016 Jul 5;11(7):e0157810. doi: 10.1371/journal.pone.0157810 (PMC4933381; doi:10.1371/journal.pone.0157810)
Supplement: S3 Table — (XLS) [file pone.0157810.s010.xls]

## Sheet: Sheet1
Fragments	MSAP primer combination	Chr	Length	epiloci	HDE-CK	HDE-OS	Gene_ID	Gene_ID_Start	Gene_ID_End	Position	GO_annotation	KEGG_annotation	KOG_class	KOG_class_annotation	Swissprot_annotation	TrEMBL_annotation	nr_annotation	nt_annotation	Sequence
1	E03-HM39	Chr3	105	M002			LOC_Os03g37470	20772675	20782658	gene body	--	--	--	--	--	--	--	Oryza sativa chromosome 3 BAC OSJNBb0015I21 genomic sequence, complete sequence	CCGGTCAATATCAAATTAAATTAAGGACAAGCGAGAAATGAGGATATATACTAGATACGTACCTGACAGGACTGGCTGAATTC
2	E03-HM39	Chr6	115	M003	1		LOC_Os06g30120	17365605	17366695	downstream	--	--	--	--	--	--	--	Oryza sativa Japonica Group genomic DNA, chromosome 6, BAC clone:B1089G05	CCGGTCATAATCATGGATTAGCCCACTTGCAGTAGTTTTTGCCGATAAAATGCCTCGTGAGCCAAGGAGTCTTCCTTTTTGCCCAATGAATTC
2	E03-HM39	Chr6	115	M003	1		LOC_Os06g30130	17378297	17381309	upstream	--	--	--	--	--	--	--	Oryza sativa Japonica Group genomic DNA, chromosome 6, BAC clone:B1089G05	CCGGTCATAATCATGGATTAGCCCACTTGCAGTAGTTTTTGCCGATAAAATGCCTCGTGAGCCAAGGAGTCTTCCTTTTTGCCCAATGAATTC
3	E03-HM39	Chr6	115	M003	1		LOC_Os06g41930	25158295	25164627	gene body	--	--	--	--	--	--	--	Oryza sativa (indica cultivar-group) cDNA clone:OSIGCRA124F17, full insert sequence	CCGGCCATCACATCATGGATACTGCTTCTTCCTCCTCCCTGTTGCTGCATTCATCTCGCACCATCGTAGACGACGACCCTTTCAGTTGAATTC
4	E03-HM39	Chr3	119	M004			LOC_Os03g37650	20881619	20886589	gene body	--	--	--	--	--	Retrotransposon protein, putative, Ty1-copia subclass {ECO:0000313|EMBL:ABF97221.1} OS=Oryza sativa subsp. japonica (Rice) PE=4 SV=1	putative retrotransposon protein [Oryza sativa Japonica Group]	Oryza sativa chromosome 3 BAC OSJNBa0095N06 genomic sequence, complete sequence	CCGGCCTTACCTGCAGCCCCGCCCCATATGAATGCCATGTGGACTTCCTAAGGATCGAAATTCGAAAGGATCGCGTGGCTTGGCCCCAGATGAATTC
5	E03-HM39	Chr1	122	M005			LOC_Os01g34680	19123411	19129192	downstream	--	--	--	--	--	Putative uncharacterized protein P0702H08.30 {ECO:0000313|EMBL:BAD87480.1} OS=Oryza sativa subsp. japonica (Rice) PE=4 SV=1	hypothetical protein [Oryza sativa Japonica Group]	Oryza sativa Japonica Group Os01g0531400 (Os01g0531400) mRNA, complete cds	CCGGGAGCGGCGGATTGATGAACTCTCCACTTCTCCAGGCTCCAGGTACAAACCAACACTTTTGTGGCTTTCTGCTTGTACGCATTGCCTGATGAATTC
5	E03-HM39	Chr1	122	M005			LOC_Os01g34690	19129968	19133883	upstream	--	--	--	--	--	Putative uncharacterized protein P0702H08.30 {ECO:0000313|EMBL:BAD87480.1} OS=Oryza sativa subsp. japonica (Rice) PE=4 SV=1	hypothetical protein [Oryza sativa Japonica Group]	Oryza sativa Japonica Group Os01g0531400 (Os01g0531400) mRNA, complete cds	CCGGGAGCGGCGGATTGATGAACTCTCCACTTCTCCAGGCTCCAGGTACAAACCAACACTTTTGTGGCTTTCTGCTTGTACGCATTGCCTGATGAATTC
6	E03-HM39	Chr1	122	M005			LOC_Os01g63680	36936984	36939364	gene body	--	--	[K]	Transcription	Transcription factor MYB98 GN=MYB98 OS=Arabidopsis thaliana (Mouse-ear cress) PE=2 SV=1	Putative uncharacterized protein {ECO:0000313|EMBL:EAY76538.1} OS=Oryza sativa subsp. indica (Rice) PE=4 SV=1	hypothetical protein OsI_04481 [Oryza sativa Indica Group]	Oryza sativa Japonica Group clone KCS005D12 Myb protein mRNA, complete cds	CCGGTCGGAGAATGCTGTCAAGAACCATTGGAACGCGACTAAGCGGAGCCTGAAGTCGAAGCGTCGGATGAAGAAGAAGAGCGTGCAAGTGGTGAATTC
7	E03-HM39	Chr1	131	M006	1		LOC_Os01g64110	37238901	37240778	gene body	--	--	--	--	--	--	--	Oryza sativa Japonica Group cDNA clone:001-130-G06, full insert sequence	CCGGTCAACTTGCGACGGCGAGCAGACCTAACAAATGATGAAATCGCGGAACGCACGTCGCAGCGGCTTCACTGGCTCACTGCTACCAGTATTCACACCTAGTTGAATTC
8	E03-HM39	Chr8	131	M006	1		LOC_Os08g44940	28212587	28213809	downstream	--	--	--	--	--	--	--	Oryza sativa Japonica Group genomic DNA, chromosome 8, PAC clone:P0543D10	CCGGTCAAACGTCCGATGTGACATCCAAAGATTTTTATTTCACCAATTAAACAAACCCTAAACTTATTCCTGTAGGTAACATAAAAAGGCCACATAAAATGGATGAATTC
8	E03-HM39	Chr8	131	M006	1		LOC_Os08g44950	28220313	28221038	upstream	--	--	--	--	--	--	--	Oryza sativa Japonica Group genomic DNA, chromosome 8, PAC clone:P0543D10	CCGGTCAAACGTCCGATGTGACATCCAAAGATTTTTATTTCACCAATTAAACAAACCCTAAACTTATTCCTGTAGGTAACATAAAAAGGCCACATAAAATGGATGAATTC
9	E03-HM39	Chr2	133	M007		1	LOC_Os02g06150	3071798	3073434	downstream	--	--	--	--	--	--	--	Oryza sativa Japonica Group genomic DNA, chromosome 2, BAC clone:OSJNBb0032C09	CCGGTAATTAGGGATGAAAACAGTCAGAAATGATCGGAAATGGTACATTATTTTATTTTATTTTTTGAAAATGAACGGAAATGGTCGGGAAATTTTGATATTTATGAATTC
9	E03-HM39	Chr2	133	M007		1	LOC_Os02g06160	3076495	3078826	upstream	--	--	--	--	--	--	--	Oryza sativa Japonica Group genomic DNA, chromosome 2, BAC clone:OSJNBb0032C09	CCGGTAATTAGGGATGAAAACAGTCAGAAATGATCGGAAATGGTACATTATTTTATTTTATTTTTTGAAAATGAACGGAAATGGTCGGGAAATTTTGATATTTATGAATTC
10	E03-HM39	Chr3	133	M007		1	LOC_Os03g04470	2073418	2075029	gene body	--	--	--	--	--	Uncharacterized protein {ECO:0000313|EnsemblPlants:BRADI1G75900.2} OS=Brachypodium distachyon (Purple false brome) PE=4 SV=1	hypothetical protein OsJ_09330 [Oryza sativa Japonica Group]	Oryza glaberrima clone OG_BBa0040H08, complete sequence	CCGGCATGTTCTTCTTCTTCGCAGCTGGCGCCACTGGTGGAGTCACCGCTCTTCTCACGTCAGACAAACCAATCTTTGAGAGGTACTCTACTGATTTCTCTCTCAGAATTC
11	E03-HM39	Chr10	133	M007		1	LOC_Os10g33950	18062436	18063541	downstream	--	--	--	--	--	--	--	Oryza sativa chromosome 10 BAC OSJNBa0093B11 genomic sequence, complete sequence	CCGGCCCAACCGAATGATGCCCTCTTTGAATATACATGGTACCCTACACCTTCTCTCAGTCTCTGGCCCTTCTGAGACACGGCCCAACTACAGCAATGTAATGGATGAATTC
11	E03-HM39	Chr10	133	M007		1	LOC_Os10g33954	18080689	18080994	upstream	--	--	--	--	--	--	--	Oryza sativa chromosome 10 BAC OSJNBa0093B11 genomic sequence, complete sequence	CCGGCCCAACCGAATGATGCCCTCTTTGAATATACATGGTACCCTACACCTTCTCTCAGTCTCTGGCCCTTCTGAGACACGGCCCAACTACAGCAATGTAATGGATGAATTC
12	E03-HM39	Chr7	137	M008	1		LOC_Os07g29740	17480695	17485556	downstream	--	--	--	--	--	--	--	Oryza sativa Japonica Group genomic DNA, chromosome 7, PAC clone:P0434A03	CCGGATAAATTAGAAGCAAATTGTTCGTAAATTGGTGCTGATTTCAGTCCAGTTTCTCCGACGACGACGACCCGAATCAAGTGGAACTAATGTATCCCCCACTTGAGCGAATTC
12	E03-HM39	Chr7	137	M008	1		LOC_Os07g29750	17490699	17493026	upstream	--	--	--	--	--	--	--	Oryza sativa Japonica Group genomic DNA, chromosome 7, PAC clone:P0434A03	CCGGATAAATTAGAAGCAAATTGTTCGTAAATTGGTGCTGATTTCAGTCCAGTTTCTCCGACGACGACGACCCGAATCAAGTGGAACTAATGTATCCCCCACTTGAGCGAATTC
13	E03-HM39	Chr8	137	M008	1		LOC_Os08g36380	22927604	22931024	downstream	--	--	--	--	--	--	--	Oryza sativa Japonica Group genomic DNA, chromosome 8, PAC clone:P0104B02	CCGGCCAGATGACTGATGAGCACTGTGTCTTGTCTGTAGTTTCTACACCGATCTCATAATTATCTGGCCCTTTCATTAACTTGAGTCTCTAGCTAGCCACTTGCATCGGTGAATTC
13	E03-HM39	Chr8	137	M008	1		LOC_Os08g36390	22971625	22974909	upstream	--	--	--	--	--	--	--	Oryza sativa Japonica Group genomic DNA, chromosome 8, PAC clone:P0104B02	CCGGCCAGATGACTGATGAGCACTGTGTCTTGTCTGTAGTTTCTACACCGATCTCATAATTATCTGGCCCTTTCATTAACTTGAGTCTCTAGCTAGCCACTTGCATCGGTGAATTC
14	E03-HM39	Chr1	164	M010			LOC_Os01g52550	30189259	30195459	downstream	--	--	--	--	--	--	--	Oryza sativa Japonica Group genomic DNA, chromosome 1, PAC clone:P0022F10	CCGGTCATCGAGTAGACTAATCACAAAAGGGTGGGACGTAAAAGCTAGCACAAAATCTTATTGAAAGCACTTTATGTTTACAAAAATAATTTTACTTAGCTTTAAACAATATTTGCTTCTTTACCCAACCCACTGATGAATTC
14	E03-HM39	Chr1	164	M010			LOC_Os01g52560	30216047	30222975	upstream	--	--	--	--	--	--	--	Oryza sativa Japonica Group genomic DNA, chromosome 1, PAC clone:P0022F10	CCGGTCATCGAGTAGACTAATCACAAAAGGGTGGGACGTAAAAGCTAGCACAAAATCTTATTGAAAGCACTTTATGTTTACAAAAATAATTTTACTTAGCTTTAAACAATATTTGCTTCTTTACCCAACCCACTGATGAATTC
15	E03-HM39	Chr3	164	M010			LOC_Os03g60250	34267483	34268718	gene body	--	--	--	--	--	--	--	Oryza sativa chromosome 3 BAC OSJNBa0094J08 genomic sequence, complete sequence	CCGGCCAAAAGCTCGCCTCGTTGGCGGTGGGGACGCTACGGTCCATGAGCTTAGTTGGCTCAGTGGATGCGGAAGCAGTACCACAGTGAGATAGGTAATGGGCCGCACCTAGGCATGGGCCATGGGCCACACGGTGAATTC
16	E03-HM39	Chr7	164	M010			LOC_Os07g14860	8504408	8504853	downstream	Molecular Function: nucleic acid binding (GO:0003676);; Biological Process: proteolysis (GO:0006508);; Molecular Function: peptidase activity (GO:0008233);;	--	--	--	--	Ulp1 protease-like protein {ECO:0000313|EMBL:BAD28459.1} OS=Oryza sativa subsp. japonica (Rice) PE=4 SV=1	Ulp1 protease-like protein [Oryza sativa Japonica Group]	Oryza sativa Japonica Group genomic DNA, chromosome 7, PAC clone:P0669H03	CCGGAACTCCTATATCCGCAGGTTGTTTCCGTATAGGACATGGTATGTGGTGGGTCCTGCCGAGATTTAGTCAACTACTATTAGGTATGTGCTATCCATAACCCTGATAGTAGCCCCCGACTTCGATGCAAATGAACGAATTC
16	E03-HM39	Chr7	164	M010			LOC_Os07g14870	8509324	8511843	upstream	Molecular Function: nucleic acid binding (GO:0003676);; Biological Process: proteolysis (GO:0006508);; Molecular Function: peptidase activity (GO:0008233);;	--	--	--	--	Ulp1 protease-like protein {ECO:0000313|EMBL:BAD28459.1} OS=Oryza sativa subsp. japonica (Rice) PE=4 SV=1	Ulp1 protease-like protein [Oryza sativa Japonica Group]	Oryza sativa Japonica Group genomic DNA, chromosome 7, PAC clone:P0669H03	CCGGAACTCCTATATCCGCAGGTTGTTTCCGTATAGGACATGGTATGTGGTGGGTCCTGCCGAGATTTAGTCAACTACTATTAGGTATGTGCTATCCATAACCCTGATAGTAGCCCCCGACTTCGATGCAAATGAACGAATTC
17	E03-HM39	Chr7	164	M010			LOC_Os07g22120	12363368	12364985	downstream	--	--	--	--	--	--	--	Oryza sativa Japonica Group genomic DNA, chromosome 7, BAC clone:OSJNBa0016I05	CCGGTCACTAGTTTTTTCTGTATCATGCCACTTATGCCAGACTTGCTTTGCTTGGTCTGTTTTCTCTCTTTGTTCATCTTTTTACTTATGAATCAGCAGCGTAGCTCAAATATCCTATGTTAGAATAAGGGGGATGAATTC
17	E03-HM39	Chr7	164	M010			LOC_Os07g22129	12369200	12369679	upstream	--	--	--	--	--	--	--	Oryza sativa Japonica Group genomic DNA, chromosome 7, BAC clone:OSJNBa0016I05	CCGGTCACTAGTTTTTTCTGTATCATGCCACTTATGCCAGACTTGCTTTGCTTGGTCTGTTTTCTCTCTTTGTTCATCTTTTTACTTATGAATCAGCAGCGTAGCTCAAATATCCTATGTTAGAATAAGGGGGATGAATTC
18	E03-HM39	Chr1	247	M015	1		LOC_Os01g14520	8132697	8135454	downstream	--	--	--	--	--	--	--	Oryza sativa BAC OSJNBa0049B20 genomic sequence, complete sequence	CCGGTCAAAACACCAAAGCGATAATTCCTGGAAAGTTTCTAAGTATAAAACAGAAAAACACACTTAAGTGGGAAAACACTCTCGAGCAGTAAAACACTCCCTGGTGGAAAACACTCTCGAGGGGGAAAATACTCTCGAGTGGGAAAACACTCTTGAGTGGGAGGACGTACCTGAGTTTGTTTCTCACCATTTGCATGTAACCTATCTTGTTTGGAGATGAATTC
18	E03-HM39	Chr1	247	M015	1		LOC_Os01g14530	8146428	8148059	upstream	--	--	--	--	--	--	--	Oryza sativa BAC OSJNBa0049B20 genomic sequence, complete sequence	CCGGTCAAAACACCAAAGCGATAATTCCTGGAAAGTTTCTAAGTATAAAACAGAAAAACACACTTAAGTGGGAAAACACTCTCGAGCAGTAAAACACTCCCTGGTGGAAAACACTCTCGAGGGGGAAAATACTCTCGAGTGGGAAAACACTCTTGAGTGGGAGGACGTACCTGAGTTTGTTTCTCACCATTTGCATGTAACCTATCTTGTTTGGAGATGAATTC
19	E03-HM39	Chr6	275	M017			LOC_Os06g06610	3111535	3115194	gene body	--	--	--	--	--	Putative uncharacterized protein P0681F10.20 {ECO:0000313|EMBL:BAD67631.1} OS=Oryza sativa subsp. japonica (Rice) PE=4 SV=1	hypothetical protein [Oryza sativa Japonica Group]	Oryza sativa Japonica Group Os06g0161400 (Os06g0161400) mRNA, complete cds	CCGGTCAAGGCATTGCCAATGGAAGATTTCCAAATCATCAATGACGTGGATGAAGATGTCGAGTCATTGTCAATGGAAGGTATCCACATCGTCAAAAACGTCAATGAAGCTAGAAGGTTTATCAATCAGTGGATTAGCTGCCAGCAACCACATAGTTGTATAATGGATGTGGCTAAGTCTGTGGGTGTGGAAGAGTGCATTAATATCTTGACGTACCTTGGGGGTGAAAATGCCACGTTCATGCTGATGAATTC
20	E03-HM39	Chr1	282	M019			LOC_Os01g13420	7470710	7472743	gene body	--	--	--	--	--	Putative uncharacterized protein {ECO:0000313|EMBL:EAY73185.1} OS=Oryza sativa subsp. indica (Rice) PE=4 SV=1	Os01g0235300 [Oryza sativa Japonica Group]	Oryza sativa Japonica Group Os01g0235300 (Os01g0235300) mRNA, complete cds	CCGGTCACCATGGGCTAATTCCACAAACTACCCTAGCAAGAGCGCCTACTCAATTGCGCAGTATAACAACCCCTTTCGCATCATTGGCCGTCTCAACGAGGTATGGTTCGATGTTGATTGCAAGTCTACTGGTGTTGAGGCATACTAAAACGAAGGTTTTACTGTGCACCATCACCCCAAAAAAAAAAAAGGCTTATTGTGTGTTAGTACCACATAAGCCATGTACATCTTTGTATATATGTGTTCATGGTGATGAATTC
21	E03-HM39	Chr3	287	M020		1	LOC_Os03g38730	21498057	21500615	gene body	--	--	--	--	--	Peroxisomal membrane protein, putative, expressed {ECO:0000313|EMBL:ABF97329.1} OS=Oryza sativa subsp. japonica (Rice) PE=4 SV=1	peroxisomal membrane protein, putative, expressed [Oryza sativa Japonica Group]	Oryza sativa chromosome 3 BAC OSJNBa0010D22 genomic sequence, complete sequence	CCGGCCACTATTTCCAGTGAGCTCAAATCCACGTTTTGGCCCATGCTTACTGTAAGCACTGATATTTCCTTTGTTATAATAATGCCTTAATTGAGTTCCCATATTCTATATTCTTCTTTTTTTTTTAAGAATTGAAAGTTTATGAAAAAGCTGTAGTTGTGCAGTTGATTTGTTGTCTTCAGTGTTCTTGACAGCAAAACCATTGCCTGTGGTCATGGTTTTTGGTACTATGATCCTTAATTTGTTGAAGGGATTCGATGAATTC
22	E08-HM34	Chr1	112	M090			LOC_Os01g29240	16392304	16393382	downstream	--	--	--	--	--	--	--	Oryza sativa Japonica Group genomic DNA, chromosome 1, BAC clone:OSJNBb0008D07	CCGGCGTGGGAGATCTAGTTGCTACCAGATACGGTGACACTCCTTTTTTTTGGTATAACCTTTTCCATGTACGTGGTCCCCGTGAATTC
22	E08-HM34	Chr1	112	M090			LOC_Os01g29250	16394680	16397765	upstream	--	--	--	--	--	--	--	Oryza sativa Japonica Group genomic DNA, chromosome 1, BAC clone:OSJNBb0008D07	CCGGCGTGGGAGATCTAGTTGCTACCAGATACGGTGACACTCCTTTTTTTTGGTATAACCTTTTCCATGTACGTGGTCCCCGTGAATTC
23	E08-HM34	Chr4	112	M090			LOC_Os04g31610	18905455	18907157	downstream	--	--	--	--	--	--	--	Oryza sativa genomic DNA, chromosome 4, BAC clone: OSJNBa0084N21, complete sequence	CCGGTCCAGAGACGGATTAGCGAATTGCATTGATCACGTATACTTACGTGTCGCAAAATTTGATATCACCACTGGCGATCTAAGAATTC
23	E08-HM34	Chr4	112	M090			LOC_Os04g31620	18933790	18938165	upstream	--	--	--	--	--	--	--	Oryza sativa genomic DNA, chromosome 4, BAC clone: OSJNBa0084N21, complete sequence	CCGGTCCAGAGACGGATTAGCGAATTGCATTGATCACGTATACTTACGTGTCGCAAAATTTGATATCACCACTGGCGATCTAAGAATTC
24	E08-HM34	Chr4	112	M090			LOC_Os04g59430	35329531	35333147	downstream	--	--	--	--	--	Uncharacterized protein {ECO:0000313|EnsemblPlants:Traes_3AL_C026AF6F1.2} (Fragment) OS=Triticum aestivum (Wheat) PE=4 SV=1	--	Oryza sativa genomic DNA, chromosome 4, BAC clone: H0814G11, complete sequence	CCGGGATTCGAACCCAGGTCGCCAGATTCAAAGTCTGGAGTGCTAACCACTACACCATGGAACCGATCTTGTTCATTGCCTGTGAATTC
24	E08-HM34	Chr4	112	M090			LOC_Os04g59440	35337067	35338192	upstream	--	--	--	--	--	Uncharacterized protein {ECO:0000313|EnsemblPlants:Traes_3AL_C026AF6F1.2} (Fragment) OS=Triticum aestivum (Wheat) PE=4 SV=1	--	Oryza sativa genomic DNA, chromosome 4, BAC clone: H0814G11, complete sequence	CCGGGATTCGAACCCAGGTCGCCAGATTCAAAGTCTGGAGTGCTAACCACTACACCATGGAACCGATCTTGTTCATTGCCTGTGAATTC
25	E08-HM34	Chr6	112	M090			LOC_Os06g29710	17054545	17066625	gene body	--	--	--	--	--	Uncharacterized protein {ECO:0000313|EnsemblPlants:ORGLA01G0407700.1} OS=Oryza glaberrima (African rice) PE=4 SV=1	Os06g0492900 [Oryza sativa Japonica Group]	Oryza sativa Japonica Group Os06g0492900 (Os06g0492900) mRNA, complete cds	CCGGCAAGCTCAATCCCAAGTTGTTGCAGGAGACCTCCCCAATTGAGTGCCTCCAGAAGCACATCAAGAAGGTTATCATGCGTGAATTC
26	E08-HM34	Chr2	115	M091			LOC_Os02g04700	2124896	2128770	gene body	--	K01876|1e-06|rcu:RCOM_1043210|aspartyl-tRNA synthetase, putative (EC:6.1.1.12)	[J]	Translation, ribosomal structure and biogenesis	--	Putative Aspartyl-tRNA synthetase {ECO:0000313|EMBL:BAD10253.1} OS=Oryza sativa subsp. japonica (Rice) PE=3 SV=1	putative Aspartyl-tRNA synthetase [Oryza sativa Japonica Group]	Oryza sativa Japonica Group genomic DNA, chromosome 2, BAC clone:OJ1679_B08	CCGGCATTTGTGTGAGTTCGTTGGACTTGACATGGAAATGGCAATCAAAGGCCACTACTCTGAGGTAATTTAGCTCCGTTGTTTGTGAATTC
27	E08-HM34	Chr6	157	M092			LOC_Os06g44410	26807861	26813600	downstream	--	--	--	--	--	--	--	Oryza sativa Japonica Group genomic DNA, chromosome 6, PAC clone:P0709F06	CCGGCAAGAGTTGACATCAATCCAAGCAATTATGGGGTTGTCAAATAGCCTTTAATTAATTTCACTGTAAGAAAATACGGTACAATGCATGTCTTCTCAAATAATATCTAGATTTCTGGAGTTTTGAAGAATTC
27	E08-HM34	Chr6	157	M092			LOC_Os06g44420	26829527	26830408	upstream	--	--	--	--	--	--	--	Oryza sativa Japonica Group genomic DNA, chromosome 6, PAC clone:P0709F06	CCGGCAAGAGTTGACATCAATCCAAGCAATTATGGGGTTGTCAAATAGCCTTTAATTAATTTCACTGTAAGAAAATACGGTACAATGCATGTCTTCTCAAATAATATCTAGATTTCTGGAGTTTTGAAGAATTC
28	E08-HM34	Chr11	157	M092			LOC_Os11g04295	1777855	1781348	gene body	Molecular Function: iron ion binding (GO:0005506);; Cellular Component: mitochondrion (GO:0005739);; Molecular Function: electron carrier activity (GO:0009055);; Molecular Function: oxidoreductase activity, acting on paired donors, with incorporation or reduction of molecular oxygen (GO:0016705);; Molecular Function: heme binding (GO:0020037);; Biological Process: oxidation-reduction process (GO:…	--	[R]	General function prediction only	Pentatricopeptide repeat-containing protein At1g52620 GN=At1g52620 OS=Arabidopsis thaliana (Mouse-ear cress) PE=2 SV=1	Putative uncharacterized protein {ECO:0000313|EMBL:EEE51620.1} OS=Oryza sativa subsp. japonica (Rice) PE=4 SV=1	hypothetical protein OsJ_32898 [Oryza sativa Japonica Group]	Oryza sativa chromosome 11 clone OSJNBa0078E03, complete sequence	CCGGGATGCACCCAACCTTTCTCATGTTGCTCATGCATAGAATTGCCTCGCTCATCATTCCAAACTGACAATAACCTTTTATCATGGCATTGCAGCTAACAATGTCAGGGCGGACACCCTTGTGTTCCATGAATTC
29	E08-HM34	Chr12	157	M092			LOC_Os12g04110	1719707	1726259	gene body	Molecular Function: iron ion binding (GO:0005506);; Cellular Component: mitochondrion (GO:0005739);; Molecular Function: electron carrier activity (GO:0009055);; Molecular Function: oxidoreductase activity, acting on paired donors, with incorporation or reduction of molecular oxygen (GO:0016705);; Molecular Function: heme binding (GO:0020037);; Biological Process: oxidation-reduction process (GO:…	--	[R]	General function prediction only	Pentatricopeptide repeat-containing protein At1g52620 GN=At1g52620 OS=Arabidopsis thaliana (Mouse-ear cress) PE=2 SV=1	Putative uncharacterized protein {ECO:0000313|EMBL:EAZ20967.1} OS=Oryza sativa subsp. japonica (Rice) PE=4 SV=1	hypothetical protein OsJ_36620 [Oryza sativa Japonica Group]	Oryza sativa chromosome 12, . BAC OJ1239_F07 of library Monsanto from chromosome 12 of cultivar Nipponbare of ssp. japonica of Oryza sativa (rice), complete sequence	CCGGGATGCACCCAACCTTTCTCATGTTGCTCATGCATAGAATTGCCTCGCTCATCATTCCAAACTGACAATAACCTTTTATCATGGCATTGCAGCTAACAATGTCAGGGCAGACACCCTTGTGTTCCATGAATTC
30	E08-HM34	Chr5	161	M093	1		LOC_Os05g18604	10757560	10790758	gene body	Molecular Function: carboxypeptidase activity (GO:0004180);;	--	[OE]	--	Serine carboxypeptidase 2 chain B (Precursor) GN=CBP2 OS=Hordeum vulgare (Barley) PE=1 SV=2	Putative uncharacterized protein {ECO:0000313|EMBL:EEC78874.1} OS=Oryza sativa subsp. indica (Rice) PE=4 SV=1	hypothetical protein OsI_19232 [Oryza sativa Indica Group]	Oryza sativa Japonica Group chromosome 5 clone OSJNBa0037H03, complete sequence	CCGGTGTAGCGGCACTTCGTGCCCTGCGCCTCGGACGGTTACCAAGCTCAAGCCCTTGTACACTTGGCTCCACCCACCAACCTAATCACATCAGATCAACCATAGTGGCCATTAATTAGTTACTTAATCTCGTGAATTC
31	E08-HM34	Chr2	184	M094			LOC_Os02g46990	28689500	28694158	downstream	--	--	--	--	--	--	--	Oryza sativa Japonica Group genomic DNA, chromosome 2, PAC clone:P0459B01	CCGGCATAGCGTGCACGGCGCCCAGCTCCACCGCATTTTTCTTCCGCGTTCTTCATTGCGGCGAGCTCGACTGCTCGAGCTTTCAACCATGAGTGTTAGAGTGGGGCCCTGCATTCTGCGAGGAATTTATTCGATTCTATCCTCCCACAAACAGCATGAATTC
32	E08-HM34	Chr2	184	M094			LOC_Os02g47000	28694688	28696453	upstream	--	--	--	--	--	--	--	Oryza sativa Japonica Group genomic DNA, chromosome 2, PAC clone:P0459B01	CCGGCATAGCGTGCACGGCGCCCAGCTCCACCGCATTTTTCTTCCGCGTTCTTCATTGCGGCGAGCTCGACTGCTCGAGCTTTCAACCATGAGTGTTAGAGTGGGGCCCTGCATTCTGCGAGGAATTTATTCGATTCTATCCTCCCACAAACAGCATGAATTC
33	E08-HM34	Chr11	184	M094			LOC_Os11g35180	20632376	20633197	downstream	--	--	--	--	--	--	--	Oryza sativa Japonica Group chromosome 11 clone OSJNBb0084M23, complete sequence	CCGGCATATGGTGACTTCCAGTTTCATCTTACTTGCTCGATGTAGTCTGGTGTAACAAGCAACCCCAATGACTGGCCACCCGTGAATTAGGATTATATACATTTAACAATTATTTTATGGTAATGGTAAATCATTCTATATCTATATCATGTTGAGGGAATTC
34	E08-HM34	Chr11	184	M094			LOC_Os11g35200	20637623	20642585	upstream	--	--	--	--	--	--	--	Oryza sativa Japonica Group chromosome 11 clone OSJNBb0084M23, complete sequence	CCGGCATATGGTGACTTCCAGTTTCATCTTACTTGCTCGATGTAGTCTGGTGTAACAAGCAACCCCAATGACTGGCCACCCGTGAATTAGGATTATATACATTTAACAATTATTTTATGGTAATGGTAAATCATTCTATATCTATATCATGTTGAGGGAATTC
35	E08-HM34	Chr1	214	M096			LOC_Os01g05420	2560858	2565373	downstream	--	--	--	--	--	--	--	Oryza sativa Japonica Group genomic DNA, chromosome 1, PAC clone:P0434B04	CCGGTAGGCAAAAGGCGAAATCTGAAACATAGGTAGAGCGAAACATGGCGTAAATCTGAAACGTAGATAACGGACTAACGGCTGCTGCTGCCTGGAACGTAAAATTGTTGCTAAGCAAAGCACTTCACCGACCATGGCGTAAATTGCGCGAGACGGCTTGGCTGTTTCGCCAGCGACGTTATTGCGAATTC
35	E08-HM34	Chr1	214	M096			LOC_Os01g05430	2568051	2570029	upstream	--	--	--	--	--	--	--	Oryza sativa Japonica Group genomic DNA, chromosome 1, PAC clone:P0434B04	CCGGTAGGCAAAAGGCGAAATCTGAAACATAGGTAGAGCGAAACATGGCGTAAATCTGAAACGTAGATAACGGACTAACGGCTGCTGCTGCCTGGAACGTAAAATTGTTGCTAAGCAAAGCACTTCACCGACCATGGCGTAAATTGCGCGAGACGGCTTGGCTGTTTCGCCAGCGACGTTATTGCGAATTC
36	E08-HM34	Chr4	223	M098			LOC_Os04g17680	9686999	9689230	gene body	--	--	--	--	--	Os04g0250200 protein {ECO:0000313|EMBL:BAF14228.1} OS=Oryza sativa subsp. japonica (Rice) PE=4 SV=1	hypothetical protein OsI_15091 [Oryza sativa Indica Group]	Oryza sativa Japonica Group Os04g0250200 (Os04g0250200) mRNA, complete cds	CCGGCATCACCTCCAGCTTCGATATGTTCTGCTCCCTTTCTCCAGTTCTTCTTTCTTTTCTACACTTCTTTCACGCCCATGGTTTTCGCAGTGATCAAAACCATGGTTGCATGATCAGGTCTATTGATAGTGTTGTTTTCACGATGCAATCAGCACCCCCTTCTTTGCTCCCATCTGAATTTTCTTTTGATTCGTGAATTC
37	E08-HM34	Chr2	226	M099			LOC_Os02g42210	25392975	25394765	downstream	--	--	--	--	--	--	--	Oryza sativa Japonica Group genomic DNA, chromosome 2, BAC clone:OJ1643_A10	CCGGCAATTTATCATGCATTAGCCATCCACTCATCCATAGTACTACTGATACAGCAGTATTCTGTCACTCTTCGTGAGAGATCACGATCATGGACAGCGTAGCGTTAGCACCCCGTGCCTAACTAGGATCCAACCGCTGCTGCTTGATCGCATTCACATGCCAAGCTAGCCGCTACTAAACGATCCAATAAAACGGAGAATTC
37	E08-HM34	Chr2	226	M099			LOC_Os02g42220	25399803	25404333	upstream	--	--	--	--	--	--	--	Oryza sativa Japonica Group genomic DNA, chromosome 2, BAC clone:OJ1643_A10	CCGGCAATTTATCATGCATTAGCCATCCACTCATCCATAGTACTACTGATACAGCAGTATTCTGTCACTCTTCGTGAGAGATCACGATCATGGACAGCGTAGCGTTAGCACCCCGTGCCTAACTAGGATCCAACCGCTGCTGCTTGATCGCATTCACATGCCAAGCTAGCCGCTACTAAACGATCCAATAAAACGGAGAATTC
38	E08-HM34	Chr9	226	M099			LOC_Os09g04290	2281588	2283475	gene body	--	--	--	--	--	Os04g0250200 protein {ECO:0000313|EMBL:BAF14228.1} OS=Oryza sativa subsp. japonica (Rice) PE=4 SV=1	hypothetical protein OsI_15091 [Oryza sativa Indica Group]	Oryza sativa Japonica Group genomic DNA, chromosome 9, PAC clone:P0448B11	CCGGCATCACCTCCAGCGTCGATATGTTCTGCTCCCTTTCTCCTGTTCTTCTTTCTTTTCTACACTTCTTTCACGCCCATGGTTTTCGCAGTGATCAAAACCATGGTTGCATGATCAGGTCTATTGATATAGTGTTGTTTTCACGATGCAATCAGCACCCCCTTCTTTGCTCCCATCTGAATTTTCTTTTGATTCGTGAATTC
39	E08-HM34	Chr2	248	M102			LOC_Os02g53510	32728419	32729427	downstream	--	--	--	--	--	--	--	Oryza sativa Japonica Group genomic DNA, chromosome 2, BAC clone:OSJNBb0013K01	CCGGTATTGTCGGTGTTACTGCGTCCCACCCGACTATCATTTTGCTTTCCCAGTATCACCATCACTGTTCTTTTTTATATGATGTTGGTTAGTCCATATATTTAGGATGGAGTTAGTAACATGCCAGAAGAGGTGCGCACTTCAAGGCAAGAAAAGGGTATGCATGAAGGTATCACCACATGCCAGCAATAAAAGATCATCATCCTCATGTTGCATCGCGAATTC
39	E08-HM34	Chr2	248	M102			LOC_Os02g53520	32731189	32740500	upstream	--	--	--	--	--	--	--	Oryza sativa Japonica Group genomic DNA, chromosome 2, BAC clone:OSJNBb0013K01	CCGGTATTGTCGGTGTTACTGCGTCCCACCCGACTATCATTTTGCTTTCCCAGTATCACCATCACTGTTCTTTTTTATATGATGTTGGTTAGTCCATATATTTAGGATGGAGTTAGTAACATGCCAGAAGAGGTGCGCACTTCAAGGCAAGAAAAGGGTATGCATGAAGGTATCACCACATGCCAGCAATAAAAGATCATCATCCTCATGTTGCATCGCGAATTC
40	E08-HM34	Chr12	248	M102			LOC_Os12g39830	24619517	24622059	downstream	--	--	--	--	--	--	--	Oryza sativa chromosome 12, . BAC OJ1573_A06 of library Monsanto from chromosome 12 of cultivar Nipponbare of ssp. japonica of Oryza sativa (rice), complete sequence	CCGGTATACTGCATTTAAGGTTGTGCAAGCCATTCTGTCCAACATTTCCTGCAATGGACAATCGTACACAGTAAAAAAACCTGTCCTCCTACCTGAATTATAGGTTTCTTCGACATTCATTTATGGATTGCAAGCAAGCAGATGTGTGACACAGATCAAACAACCTCAGGACACATCATATCATCAAGTTTGCTACAGGACCCTGCATAAACCAGCCTTGAATTC
40	E08-HM34	Chr12	248	M102			LOC_Os12g39840	24627827	24630949	upstream	--	--	--	--	--	--	--	Oryza sativa chromosome 12, . BAC OJ1573_A06 of library Monsanto from chromosome 12 of cultivar Nipponbare of ssp. japonica of Oryza sativa (rice), complete sequence	CCGGTATACTGCATTTAAGGTTGTGCAAGCCATTCTGTCCAACATTTCCTGCAATGGACAATCGTACACAGTAAAAAAACCTGTCCTCCTACCTGAATTATAGGTTTCTTCGACATTCATTTATGGATTGCAAGCAAGCAGATGTGTGACACAGATCAAACAACCTCAGGACACATCATATCATCAAGTTTGCTACAGGACCCTGCATAAACCAGCCTTGAATTC
41	E08-HM34	Chr4	263	M105			LOC_Os04g30530	18247444	18250388	gene body	Biological Process: defense response (GO:0006952);; Molecular Function: ADP binding (GO:0043531);;	--	--	--	--	Os04g0374175 protein {ECO:0000313|EMBL:BAH92627.1} OS=Oryza sativa subsp. japonica (Rice) PE=4 SV=1	Os04g0374175 [Oryza sativa Japonica Group]	Oryza sativa genomic DNA, chromosome 4, BAC clone: OSJNBa0069D17, complete sequence	CCGGCATAATTTGCTAGACTTTAAAAGCAAATTGTTTTTTGAATGGTAGATAGATAGGTGTTAGGTTTGCCTTCAACCACTAGATACAGTAAATCTAGCTTTTCCATGATGCATCTCTGGAACTCTTAACAGTTTAGCACTTATGATCATGCAGCAGTGCTCAATCTGGCTATGGACAAGGTCGTCGGAATATTGAGGGGAGTAGCTGGTGTTGCTGCTGACGCCAATGCATTCCGTGAATTC
42	E08-HM34	Chr2	346	M109	1		LOC_Os02g47040	28706487	28708073	downstream	--	--	--	--	--	Uncharacterized protein {ECO:0000313|EMBL:AGT17359.1} OS=Saccharum hybrid cultivar R570 PE=4 SV=1	hypothetical protein MTR_5g051180 [Medicago truncatula]	Saccharum hybrid cultivar R570 clone BAC 039D18 complete sequence	CCGGGCGGAAGACATTGTCAGGTGGGGAGTTTGGCTGGGGCGGCACATCTGTTAAAAGATAACGCAGGTGTCCTAAGATGAGCTCAACGAGAACAGAAATCTCGTGTGGAACAAAAGGGTAAAAGCTCGTTTGATTCTGATTTCCAGTACGAATACGAACCGTGAAAGCGTGGCCTATCGATCCTTTAGACCTTCGGAGTTTGAAGCTAGAGGTGTCAGAAAAGTTACCACAGGGATAACTGGCTTGTGGCAGCCAAGCGTTCATAGCGACGTTGCTTTTTGATCCTTCGATGTCGGCTCTTCCTATCATTGTGAAGCAGAATTC
42	E08-HM34	Chr2	346	M109	1		LOC_Os02g47060	28726783	28730933	upstream	--	--	--	--	--	Uncharacterized protein {ECO:0000313|EMBL:AGT17359.1} OS=Saccharum hybrid cultivar R570 PE=4 SV=1	hypothetical protein MTR_5g051180 [Medicago truncatula]	Saccharum hybrid cultivar R570 clone BAC 039D18 complete sequence	CCGGGCGGAAGACATTGTCAGGTGGGGAGTTTGGCTGGGGCGGCACATCTGTTAAAAGATAACGCAGGTGTCCTAAGATGAGCTCAACGAGAACAGAAATCTCGTGTGGAACAAAAGGGTAAAAGCTCGTTTGATTCTGATTTCCAGTACGAATACGAACCGTGAAAGCGTGGCCTATCGATCCTTTAGACCTTCGGAGTTTGAAGCTAGAGGTGTCAGAAAAGTTACCACAGGGATAACTGGCTTGTGGCAGCCAAGCGTTCATAGCGACGTTGCTTTTTGATCCTTCGATGTCGGCTCTTCCTATCATTGTGAAGCAGAATTC
43	E09-HM38	Chr11	103	M111	1	1	LOC_Os11g41020	24557103	24557696	downstream	--	--	--	--	--	--	--	Oryza sativa (japonica cultivar-group) chromosome 11 BAC clone P0038B07, complete sequence	CCGGGATTAAAAACCGCTTTTAGTCTCGGTTTTTAGTGGATTTTGGCTAACCGAGCAAAGATGTTTCTCCAGTAGTGAATTC
43	E09-HM38	Chr11	103	M111	1	1	LOC_Os11g41034	24561648	24570321	upstream	--	--	--	--	--	--	--	Oryza sativa (japonica cultivar-group) chromosome 11 BAC clone P0038B07, complete sequence	CCGGGATTAAAAACCGCTTTTAGTCTCGGTTTTTAGTGGATTTTGGCTAACCGAGCAAAGATGTTTCTCCAGTAGTGAATTC
44	E09-HM38	Chr2	108	M112	1	1	LOC_Os02g18690	10897172	10901913	gene body	--	--	--	--	BURP domain-containing protein 4 (Precursor) OS=Oryza sativa subsp. japonica (Rice) PE=2 SV=1	Putative uncharacterized protein {ECO:0000313|EMBL:EAY85413.1} OS=Oryza sativa subsp. indica (Rice) PE=4 SV=1	Os02g0288600 [Oryza sativa Japonica Group]	Oryza sativa Japonica Group genomic DNA, chromosome 2, BAC clone:OJ1756_H07	CCGGCAAGACGGCGCCAGGATGCAACTTCTTCATTAAGAAGAGCATCCCGCGCTGGATATGTATGCCTGCAGCTGCATGAATTC
45	E09-HM38	Chr1	126	M114			LOC_Os01g68160	39616197	39633854	gene body	--	--	--	--	--	--	--	Oryza sativa Japonica Group genomic DNA, chromosome 1, PAC clone:P0456E05	CCGGCATTCGCCTCGGCGTGCTTCACCACTAAAAAAAATTATGCTTTCAAGATCTTCCTCAGGATCTCCATGGCAATGCTGCATTTATGGAGCCAGTGAATTC
46	E09-HM38	Chr5	133	M115		1	LOC_Os05g10710	5893970	5896768	downstream	--	--	--	--	--	--	--	Oryza sativa Japonica Group chromosome 5 clone P0617H07, complete sequence	CCGGCGCGAGGGGACGTGGAGGGCTCCCACAGTGGCGGCGACGTGCGGTAGCGGTAGTGGCCAAGGAAACGGCGACCAGCAACGGCGGATTGACGACGGCAGAGTGAATTC
46	E09-HM38	Chr5	133	M115		1	LOC_Os05g10720	5905416	5905799	upstream	--	--	--	--	--	--	--	Oryza sativa Japonica Group chromosome 5 clone P0617H07, complete sequence	CCGGCGCGAGGGGACGTGGAGGGCTCCCACAGTGGCGGCGACGTGCGGTAGCGGTAGTGGCCAAGGAAACGGCGACCAGCAACGGCGGATTGACGACGGCAGAGTGAATTC
47	E09-HM38	Chr12	133	M115		1	LOC_Os12g33920	20445588	20449945	downstream	Molecular Function: RNA binding (GO:0003723);; Molecular Function: structural constituent of ribosome (GO:0003735);; Biological Process: translation (GO:0006412);; Molecular Function: NADH dehydrogenase (ubiquinone) activity (GO:0008137);; Cellular Component: small ribosomal subunit (GO:0015935);; Biological Process: oxidation-reduction process (GO:0055114);;	--	--	--	--	Ribosomal protein S12 containing protein {ECO:0000313|EMBL:ABA99221.1} OS=Oryza sativa subsp. japonica (Rice) PE=3 SV=1	Ribosomal protein S12 containing protein [Oryza sativa Japonica Group]	Oryza rufipogon mitochondrial DNA, complete genome, strain: RT102C	CCGGCCCCAAAGGACAAGATTGAGTCGCCGCTATCACTTTTTTTGGGGGGCCAATCCCGCGAAGAGTTATGGAAAGATTTTATAGCTCAATTGAATGAAGAAAGTGAATTC
47	E09-HM38	Chr12	133	M115		1	LOC_Os12g33922	20452980	20453447	upstream	Molecular Function: RNA binding (GO:0003723);; Molecular Function: structural constituent of ribosome (GO:0003735);; Biological Process: translation (GO:0006412);; Molecular Function: NADH dehydrogenase (ubiquinone) activity (GO:0008137);; Cellular Component: small ribosomal subunit (GO:0015935);; Biological Process: oxidation-reduction process (GO:0055114);;	--	--	--	--	Ribosomal protein S12 containing protein {ECO:0000313|EMBL:ABA99221.1} OS=Oryza sativa subsp. japonica (Rice) PE=3 SV=1	Ribosomal protein S12 containing protein [Oryza sativa Japonica Group]	Oryza rufipogon mitochondrial DNA, complete genome, strain: RT102C	CCGGCCCCAAAGGACAAGATTGAGTCGCCGCTATCACTTTTTTTGGGGGGCCAATCCCGCGAAGAGTTATGGAAAGATTTTATAGCTCAATTGAATGAAGAAAGTGAATTC
48	E09-HM38	Chr12	133	M115		1	LOC_Os12g34056	20581661	20582218	downstream	Molecular Function: RNA binding (GO:0003723);; Molecular Function: structural constituent of ribosome (GO:0003735);; Biological Process: translation (GO:0006412);; Molecular Function: NADH dehydrogenase (ubiquinone) activity (GO:0008137);; Cellular Component: small ribosomal subunit (GO:0015935);; Biological Process: oxidation-reduction process (GO:0055114);;	--	--	--	--	Ribosomal protein S12 containing protein {ECO:0000313|EMBL:ABA99221.1} OS=Oryza sativa subsp. japonica (Rice) PE=3 SV=1	Ribosomal protein S12 containing protein [Oryza sativa Japonica Group]	Oryza rufipogon mitochondrial DNA, complete genome, strain: RT102C	CCGGCCCCAAAGGACAAGATTGAGTCGCCGCTATCACTTTTTTTGGGGGGCCAATCCCGCGAAGAGTTATGGAAAGATTTTATAGCTCAATTGAATGAAGAAAGTGAATTC
48	E09-HM38	Chr12	133	M115		1	LOC_Os12g34058	20582916	20583383	upstream	Molecular Function: RNA binding (GO:0003723);; Molecular Function: structural constituent of ribosome (GO:0003735);; Biological Process: translation (GO:0006412);; Molecular Function: NADH dehydrogenase (ubiquinone) activity (GO:0008137);; Cellular Component: small ribosomal subunit (GO:0015935);; Biological Process: oxidation-reduction process (GO:0055114);;	--	--	--	--	Ribosomal protein S12 containing protein {ECO:0000313|EMBL:ABA99221.1} OS=Oryza sativa subsp. japonica (Rice) PE=3 SV=1	Ribosomal protein S12 containing protein [Oryza sativa Japonica Group]	Oryza rufipogon mitochondrial DNA, complete genome, strain: RT102C	CCGGCCCCAAAGGACAAGATTGAGTCGCCGCTATCACTTTTTTTGGGGGGCCAATCCCGCGAAGAGTTATGGAAAGATTTTATAGCTCAATTGAATGAAGAAAGTGAATTC
49	E09-HM38	Chr12	133	M115		1	LOC_Os12g34128	20679182	20679739	downstream	Molecular Function: RNA binding (GO:0003723);; Molecular Function: structural constituent of ribosome (GO:0003735);; Biological Process: translation (GO:0006412);; Molecular Function: NADH dehydrogenase (ubiquinone) activity (GO:0008137);; Cellular Component: small ribosomal subunit (GO:0015935);; Biological Process: oxidation-reduction process (GO:0055114);;	--	--	--	--	Ribosomal protein S12 containing protein {ECO:0000313|EMBL:ABA99221.1} OS=Oryza sativa subsp. japonica (Rice) PE=3 SV=1	Ribosomal protein S12 containing protein [Oryza sativa Japonica Group]	Oryza rufipogon mitochondrial DNA, complete genome, strain: RT102C	CCGGCCCCAAAGGACAAGATTGAGTCGCCGCTATCACTTTTTTTGGGGGGCCAATCCCGCGAAGAGTTATGGAAAGATTTTATAGCTCAATTGAATGAAGAAAGTGAATTC
49	E09-HM38	Chr12	133	M115		1	LOC_Os12g34140	20684117	20687771	upstream	Molecular Function: RNA binding (GO:0003723);; Molecular Function: structural constituent of ribosome (GO:0003735);; Biological Process: translation (GO:0006412);; Molecular Function: NADH dehydrogenase (ubiquinone) activity (GO:0008137);; Cellular Component: small ribosomal subunit (GO:0015935);; Biological Process: oxidation-reduction process (GO:0055114);;	--	--	--	--	Ribosomal protein S12 containing protein {ECO:0000313|EMBL:ABA99221.1} OS=Oryza sativa subsp. japonica (Rice) PE=3 SV=1	Ribosomal protein S12 containing protein [Oryza sativa Japonica Group]	Oryza rufipogon mitochondrial DNA, complete genome, strain: RT102C	CCGGCCCCAAAGGACAAGATTGAGTCGCCGCTATCACTTTTTTTGGGGGGCCAATCCCGCGAAGAGTTATGGAAAGATTTTATAGCTCAATTGAATGAAGAAAGTGAATTC
50	E09-HM38	Chr9	164	M117		1	LOC_Os09g08520	4443720	4444847	downstream	--	--	--	--	--	--	--	Oryza sativa Japonica Group genomic DNA, chromosome 9, BAC clone:B1279D09	CCGGTCCAAAAGGGTGGACATCCATTTTCTTTTTAGATCGTAGCAATTGGATTATCGCGGGCATGCCTTTTAAACGGCTAAACAGCGTAATTCTTCACAAAGACTTTCTACATGAAAGTTTCTTAAAAATTTCAAGTGAATTC
50	E09-HM38	Chr9	164	M117		1	LOC_Os09g08525	4450600	4451858	upstream	--	--	--	--	--	--	--	Oryza sativa Japonica Group genomic DNA, chromosome 9, BAC clone:B1279D09	CCGGTCCAAAAGGGTGGACATCCATTTTCTTTTTAGATCGTAGCAATTGGATTATCGCGGGCATGCCTTTTAAACGGCTAAACAGCGTAATTCTTCACAAAGACTTTCTACATGAAAGTTTCTTAAAAATTTCAAGTGAATTC
51	E09-HM38	Chr9	179	M121			LOC_Os09g24790	14763111	14766107	downstream	--	--	--	--	--	--	--	Oryza sativa Japonica Group genomic DNA, chromosome 9, PAC clone:P0643D11	CCGGAAAACGAGACTAGGTTGATGAACTAGGGTTTCTTGCGGCGGCAGAGAAGGCAAAGAGTGCTTGGAGGTGGTGTGTGTTTAACAGGTTCGGTGGACTTCAAAATGGACTCCCAAAATTCCTTTAAATAGGCGCACTACCGACGGTGCGAATTC
51	E09-HM38	Chr9	179	M121			LOC_Os09g24800	14775451	14776791	upstream	--	--	--	--	--	--	--	Oryza sativa Japonica Group genomic DNA, chromosome 9, PAC clone:P0643D11	CCGGAAAACGAGACTAGGTTGATGAACTAGGGTTTCTTGCGGCGGCAGAGAAGGCAAAGAGTGCTTGGAGGTGGTGTGTGTTTAACAGGTTCGGTGGACTTCAAAATGGACTCCCAAAATTCCTTTAAATAGGCGCACTACCGACGGTGCGAATTC
52	E09-HM38	Chr10	182	M122	1		LOC_Os10g20290	10203686	10204361	downstream	--	--	--	--	--	Putative uncharacterized protein P0022E03.35 {ECO:0000313|EMBL:BAC83349.1} OS=Oryza sativa subsp. japonica (Rice) PE=4 SV=1	hypothetical protein [Oryza sativa Japonica Group]	Oryza sativa Japonica Group chromosome 10 clone OSJNBb0052C09, complete sequence	CCGGTGAGCGGTGTCTCCGAGCCTTCGCCGCATTCGCACCTGCACGGGGGCGGTGTAAAGGTTTCTGGGCAACGTATTTCTACGCGGCCGCTCGACATCATCGATTGACTGCACTGCTTCGACTCGCTGATCTCCGTCGATCCATTCAGTGAGTGAATTC
52	E09-HM38	Chr10	182	M122	1		LOC_Os10g20300	10208417	10210659	upstream	--	--	--	--	--	Putative uncharacterized protein P0022E03.35 {ECO:0000313|EMBL:BAC83349.1} OS=Oryza sativa subsp. japonica (Rice) PE=4 SV=1	hypothetical protein [Oryza sativa Japonica Group]	Oryza sativa Japonica Group chromosome 10 clone OSJNBb0052C09, complete sequence	CCGGTGAGCGGTGTCTCCGAGCCTTCGCCGCATTCGCACCTGCACGGGGGCGGTGTAAAGGTTTCTGGGCAACGTATTTCTACGCGGCCGCTCGACATCATCGATTGACTGCACTGCTTCGACTCGCTGATCTCCGTCGATCCATTCAGTGAGTGAATTC
53	E09-HM38	Chr6	198	M124		1	LOC_Os06g07140	3420507	3421643	gene body	--	--	--	--	--	--	--	Oryza sativa (indica cultivar-group) cDNA clone:OSIGCRA115H20, full insert sequence	CCGGCGCCTGAGGCTTGATGTGCTGGTTTGCTGTGCCTTGTGATGCCTGCTGCTCTTAGATGGTTTTATCATTATTATGCTTCTTGTTATCTAAACCAAACTATCTGATAATCATGTGTTTTAATTTTATGTTGGACATGCTTGGGCGGTCGATGCTTTATCTATGACAGTGAATTC
54	E09-HM38	Chr1	207	M126			LOC_Os01g54880	31561385	31564166	downstream	--	--	--	--	--	--	--	Oryza sativa Japonica Group genomic DNA, chromosome 1, PAC clone:P0435B05	CCGGCACGACGTCGATGGCCTCGATCGGTCACAGAAGATCCAGAATAATTAGCCGATCTGAAAAGGAAGACGTGCCAAATCACGCCACGGCTCTGCAGTGAATTTTCCCAAGTTCTTTCTCTGGTCTTCTCTTTTGGAGTATATGGCCAAGAATTAGTTGTATTGCTTTTCTGCCCAAGAATTC
54	E09-HM38	Chr1	206	M126			LOC_Os01g54890	31567891	31568741	upstream	--	--	--	--	--	--	--	Oryza sativa Japonica Group genomic DNA, chromosome 1, PAC clone:P0435B05	CCGGCACGACGTCGATGGCCTCGATCGGTCACAGAAGATCCAGAATAATTAGCCGATCTGAAAAGGAAGACGTGCCAAATCACGCCACGGCTCTGCAGTGAATTTTCCCAAGTTCTTTCTCTGGTCTTCTCTTTTGGAGTATATGGCCAAGAATTAGTTGTATTGCTTTTCTGCCCAAGAATTC
55	E12-HM314	Chr3	100	M186			LOC_Os03g12760	6826703	6832152	downstream	--	--	--	--	--	--	--	Oryza sativa Japonica Group chromosome 3 clone OJ1203D03, complete sequence	CCGGCTGCGGGTTCACACACCACATGCGGCACCGTACGTCGTCACGCACGTAGTCACGTACCACCACTAGCTTGAATTC
55	E12-HM314	Chr3	100	M186			LOC_Os03g12780	6844628	6845242	upstream	--	--	--	--	--	--	--	Oryza sativa Japonica Group chromosome 3 clone OJ1203D03, complete sequence	CCGGCTGCGGGTTCACACACCACATGCGGCACCGTACGTCGTCACGCACGTAGTCACGTACCACCACTAGCTTGAATTC
56	E12-HM314	Chr6	114	M187			LOC_Os06g47150	28586445	28590358	downstream	--	--	--	--	--	--	--	Oryza sativa Japonica Group genomic DNA, chromosome 6, PAC clone:P0623A10	CCGGTTGCCCGCCTGATATACCTTCTGCACGGGTAAAGAATTTAGCTAGTTCGGGTAAAAAACGGAGTGGTACTACTACTGCTCTGAATTC
56	E12-HM314	Chr6	114	M187			LOC_Os06g47160	28593050	28595820	upstream	--	--	--	--	--	--	--	Oryza sativa Japonica Group genomic DNA, chromosome 6, PAC clone:P0623A10	CCGGTTGCCCGCCTGATATACCTTCTGCACGGGTAAAGAATTTAGCTAGTTCGGGTAAAAAACGGAGTGGTACTACTACTGCTCTGAATTC
57	E12-HM314	Chr2	117	M188			LOC_Os02g34030	20323137	20327408	gene body	--	--	--	--	--	Putative retroelement pol polyprotein {ECO:0000313|EMBL:AAK13114.1} OS=Oryza sativa subsp. japonica (Rice) PE=4 SV=1	Putative retroelement pol polyprotein [Oryza sativa Japonica Group]	Oryza sativa Japonica Group genomic DNA, chromosome 2, BAC clone:OSJNBb0006J22	CCGGTTGTACTCTTTCTATCATCAATATCCCCAGCCATATCACTGTCACTATAGCCATTCAGCTGAGGAACCTGATGCTGCTTCTTTCTGAATTC
58	E12-HM314	Chr10	117	M188			LOC_Os10g24630	12646101	12646849	downstream	--	--	--	--	--	Putative retroelement pol polyprotein {ECO:0000313|EMBL:AAK13114.1} OS=Oryza sativa subsp. japonica (Rice) PE=4 SV=1	Putative retroelement pol polyprotein [Oryza sativa Japonica Group]	Genomic sequence for Oryza sativa, Nipponbare strain clone OSJNBa0094H10, from chromosome X, complete sequence	CCGGTTGTACTCTTTCTATCATCAATATCCCCAGCCATATCACTGTCACTATAGCCATTCAGCTGAGGAACCTGTTGTTGCTTCTTTCTGAATTC
58	E12-HM314	Chr10	117	M188			LOC_Os10g24640	12658524	12662320	upstream	--	--	--	--	--	Putative retroelement pol polyprotein {ECO:0000313|EMBL:AAK13114.1} OS=Oryza sativa subsp. japonica (Rice) PE=4 SV=1	Putative retroelement pol polyprotein [Oryza sativa Japonica Group]	Genomic sequence for Oryza sativa, Nipponbare strain clone OSJNBa0094H10, from chromosome X, complete sequence	CCGGTTGTACTCTTTCTATCATCAATATCCCCAGCCATATCACTGTCACTATAGCCATTCAGCTGAGGAACCTGTTGTTGCTTCTTTCTGAATTC
59	E12-HM314	Chr12	117	M188			LOC_Os12g28770	17009382	17011944	downstream	--	--	--	--	--	--	--	Oryza sativa chromosome 12, . BAC OSJNBa0006M08 of library OSJNBa from chromosome 12 of cultivar Nipponbare of ssp. japonica of Oryza sativa (rice), complete sequence	CCGGTGTTCTGGAAGCATCATCGTTTGGAATGTACCGTGACTTCTTAGTTCTTGCATAGGAACAGTTGGAAAGGGAGACAAAGGACATGGAATTC
59	E12-HM314	Chr12	117	M188			LOC_Os12g28780	17015650	17015895	upstream	--	--	--	--	--	--	--	Oryza sativa chromosome 12, . BAC OSJNBa0006M08 of library OSJNBa from chromosome 12 of cultivar Nipponbare of ssp. japonica of Oryza sativa (rice), complete sequence	CCGGTGTTCTGGAAGCATCATCGTTTGGAATGTACCGTGACTTCTTAGTTCTTGCATAGGAACAGTTGGAAAGGGAGACAAAGGACATGGAATTC
60	E12-HM314	Chr1	123	M189			LOC_Os01g11740	6352582	6358359	downstream	--	--	--	--	--	--	--	Oryza sativa Japonica Group genomic DNA, chromosome 1, PAC clone:P0515G01	CCGGCTGTAAAATCAATTTAGTCAACACAAGCAATGCCACTATATGGCTATATAACCTGAACTCCTGAAGGGATCTTATTGGTGGCAATCCGCCTGAATTC
60	E12-HM314	Chr1	123	M189			LOC_Os01g11750	6361526	6363457	upstream	--	--	--	--	--	--	--	Oryza sativa Japonica Group genomic DNA, chromosome 1, PAC clone:P0515G01	CCGGCTGTAAAATCAATTTAGTCAACACAAGCAATGCCACTATATGGCTATATAACCTGAACTCCTGAAGGGATCTTATTGGTGGCAATCCGCCTGAATTC
61	E12-HM314	Chr2	123	M189			LOC_Os02g10460	5492446	5493614	downstream	--	--	--	--	--	--	--	Oryza sativa Japonica Group genomic DNA, chromosome 2, PAC clone:P0026H03	CCGGTTGTGTCTGGCTGAGAGTTTTGACTACTCGATATCATGTAACAAAAAATTCCGACTGTTCCATAAGCAAGGAGGAATGCCTCTACGGTTCTGAATTC
61	E12-HM314	Chr2	123	M189			LOC_Os02g10470	5501165	5504381	upstream	--	--	--	--	--	--	--	Oryza sativa Japonica Group genomic DNA, chromosome 2, PAC clone:P0026H03	CCGGTTGTGTCTGGCTGAGAGTTTTGACTACTCGATATCATGTAACAAAAAATTCCGACTGTTCCATAAGCAAGGAGGAATGCCTCTACGGTTCTGAATTC
62	E12-HM314	Chr6	138	M190		1	LOC_Os06g43880	26435261	26439317	gene body	--	--	--	--	--	--	--	Oryza sativa Japonica Group genomic DNA, chromosome 6, BAC clone:OJ1226_A12	CCGGATGCCTGGAATGTTGATTTTTATTGAAAAAACATACTAAATATAGAACGAAAACACGAATCTCTGTATACCTCCCCAGGACAGTTTCCTCGTTCCAAACCGAGCCCTGAATTC
63	E12-HM314	Chr8	138	M190		1	LOC_Os08g34340	21551910	21558589	downstream	--	--	--	--	--	--	--	Oryza sativa Japonica Group genomic DNA, chromosome 8, PAC clone:P0708B04	CCGGAATTTGTTCTTTGTCAATAAAAGAAGCACGTTCAGAAATGAGCTTCTTTCAGTCAGAAAAATGGTACTACTAACTGCTAGCTAGTACTAGCGTGCGTGTCAAATATGAATTC
63	E12-HM314	Chr8	138	M190		1	LOC_Os08g34360	21564093	21568499	upstream	--	--	--	--	--	--	--	Oryza sativa Japonica Group genomic DNA, chromosome 8, PAC clone:P0708B04	CCGGAATTTGTTCTTTGTCAATAAAAGAAGCACGTTCAGAAATGAGCTTCTTTCAGTCAGAAAAATGGTACTACTAACTGCTAGCTAGTACTAGCGTGCGTGTCAAATATGAATTC
64	E12-HM314	Chr4	171	M194			LOC_Os04g56230	33524734	33528458	gene body	--	--	--	--	--	--	--	Oryza sativa genomic DNA, chromosome 4, BAC clone: OSJNBa0071I13, complete sequence	CCGGCAGGTAGAACGAATAGTATGATGTCTTGTACTTGACAATGCGACGGTACCTGGCAGAATCAATTTGGGAGCAAATTAAGAGAAATCACTAATGCTATTTTAACTTGAGTAGAGTTACTTATACACTGCATGCATACCCCTGAATTC
65	E12-HM314	Chr5	183	M195			LOC_Os05g10730	5907893	5915297	gene body	--	--	--	--	ABC transporter C family member 3 GN=MJG19.3 OS=Arabidopsis thaliana (Mouse-ear cress) PE=1 SV=1	Uncharacterized protein {ECO:0000313|EnsemblPlants:OB05G15670.1} OS=Oryza brachyantha PE=3 SV=1	hypothetical protein SORBIDRAFT_09g006080 [Sorghum bicolor]	Oryza sativa Japonica Group chromosome 5 clone P0617H07, complete sequence	CCGGTTGGCGCGGGGAAATCGTCATTGCTCTGCGCAATGCTCGGAGAAATACCAAGAATGTCTGGATCAGTATGTTGTACCAAGATGCACATTTCTGAAAAACTCTGCCAAAATGTGTGGAAATTCTCACATTGATGAACTGTGTTTCCTCTTCTGAATTC
66	E12-HM314	Chr4	215	M198			LOC_Os04g40730	24175619	24178976	gene body	Biological Process: lipid biosynthetic process (GO:0008610);; Molecular Function: oxidoreductase activity (GO:0016491);;	--	--	--	Very-long-chain 3-oxoacyl-CoA reductase 1 GN=F12A21.31 OS=Arabidopsis thaliana (Mouse-ear cress) PE=1 SV=1	Uncharacterized protein {ECO:0000313|EnsemblPlants:TRIUR3_21663-P1} OS=Triticum urartu (Red wild einkorn) PE=3 SV=1	PREDICTED: very-long-chain 3-oxoacyl-CoA reductase 1-like, partial [Oryza brachyantha]	Oryza sativa genomic DNA, chromosome 4, BAC clone: H0805A05, complete sequence	CCGGGAACAATTAGAGAAATTCATGCATCGTCAGGAATGGCTATTTCGTACCTGGCATTGCACATCGATGCCTTTGTTCTTGTACTCAACATAGAGGCATCTCGAGAATTGATCAACATACCTGAAAAGATTGAAAACAGAGTTGCATGAATCACTTAAGCCCACATATGACCCTATGTTGAGTTGAATTC
67	E12-HM314	Chr10	221	M199			LOC_Os10g33886	17985648	17985869	downstream	--	--	--	--	--	--	--	Oryza sativa chromosome 10 BAC OSJNBa0055P24 genomic sequence, complete sequence	CCGGCTATCTGGTGTAATCCGATCTCCGATCGATCGTCTTCATTTCTTTTTAGTTGTTTTGATTTGCTATTAGATCTTGCATGCAGCGTGTAGAGAATTACTTTGAAAATATTGCGTTGCTGCAACCATAATTAAGGATCAACATTTGTCCCCCCAAAAAACAAAGAGGTGTCCTCTGTTTGGGAGCTTAGAGAATTC
67	E12-HM314	Chr10	221	M199			LOC_Os10g33900	18000853	18005796	upstream	--	--	--	--	--	--	--	Oryza sativa chromosome 10 BAC OSJNBa0055P24 genomic sequence, complete sequence	CCGGCTATCTGGTGTAATCCGATCTCCGATCGATCGTCTTCATTTCTTTTTAGTTGTTTTGATTTGCTATTAGATCTTGCATGCAGCGTGTAGAGAATTACTTTGAAAATATTGCGTTGCTGCAACCATAATTAAGGATCAACATTTGTCCCCCCAAAAAACAAAGAGGTGTCCTCTGTTTGGGAGCTTAGAGAATTC
68	E12-HM314	Chr1	259	M205			LOC_Os01g54930	31592123	31597382	gene body	Cellular Component: mitochondrion (GO:0005739);;	--	--	--	--	Os01g0753000 protein {ECO:0000313|EMBL:BAF06184.2} (Fragment) OS=Oryza sativa subsp. japonica (Rice) PE=4 SV=2	Os01g0753000 [Oryza sativa Japonica Group]	Oryza sativa Japonica Group Os01g0753000 (Os01g0753000) mRNA, partial cds	CCGGTTGTGACACTGCCTGATAAGCATTTGGAATACTGCCTTGAACTGTAGTGTTCTGAACTAAGTAGATGTTGCTATTGATATCATTTGGGTTAGCCTTTGTCCTGCTGCGGGCAGACCGTTTGTTTTCGACAGGGCTATCTGCACTCAGCCTAACCATTTGCTGCTGGATTTCATTCAGTGGGTTACAAGCTAATTTTGATTTAGCAGTTTTCTTTGCATCAGAGGACTTGAATTC
69	E12-HM314	Chr7	259	M205			LOC_Os07g23260	13104724	13105941	gene body	--	--	--	--	--	Adenyl cyclase-like protein {ECO:0000313|EMBL:BAC20866.1} OS=Oryza sativa subsp. japonica (Rice) PE=4 SV=1	adenyl cyclase-like protein [Oryza sativa Japonica Group]	Oryza sativa Japonica Group genomic DNA, chromosome 7, BAC clone:OSJNBa0077F02	CCGGTTGTGGTGCCTGTAGGCACGGTGAAGGATGTCGTTTCGCCGTGGTGGTCGACGGCGGCTTGGGCAGAAGTGGCGCCGTTGATGCCATCCCCAGCACCACGCCACCAAGTCTTGTTTCCGCCGAGATGAGTGGCATAACTCCTGGCAGACGACCGCGAGGGATGGCCGCCTTTGGCTGTGGCAGGCAACTCATCCTCCTCCTCGAGTTGGCGCCTCGCAACCGCTGCTTGAATTC
70	E12-HM314	Chr2	376	M212		1	LOC_Os02g45840	27922514	27923671	downstream	--	--	--	--	--	Putative uncharacterized protein B1150F11.21 {ECO:0000313|EMBL:BAB90255.1} OS=Oryza sativa subsp. japonica (Rice) PE=4 SV=1	hypothetical protein [Oryza sativa Japonica Group]	Oryza sativa Japonica Group genomic DNA, chromosome 2, BAC clone:OJ1123_G04	CCGGTTGCAGAAACCAGCACATATATGGACTTATAGACCGACACTGTAATAGCAGGCCCTTCGGAACTGCACAACCCAACCCATCCAACAGACGGGCATACTTACACATACTATCCCATTTATACTTTCATCCTCACTTCGTGTAAAACGGTTAAGCCAAGAGTGACATGGTTGGAGAGACAAGCTCTTATAAGTTGGTTCTATACTTGCTAAACTAGCAAGCTGGTATTAAACATGCACACATAGCTCTCATGCGACACGTAAGTCTTATCCTAATTGGGTCAGGATGTACCATACATACATAAGGCCATGAAAGACTTTAGAACACGCTAAGTTGTTATGAATACCTGAATTC
70	E12-HM314	Chr2	376	M212		1	LOC_Os02g45850	27932831	27934689	upstream	--	--	--	--	--	Putative uncharacterized protein B1150F11.21 {ECO:0000313|EMBL:BAB90255.1} OS=Oryza sativa subsp. japonica (Rice) PE=4 SV=1	hypothetical protein [Oryza sativa Japonica Group]	Oryza sativa Japonica Group genomic DNA, chromosome 2, BAC clone:OJ1123_G04	CCGGTTGCAGAAACCAGCACATATATGGACTTATAGACCGACACTGTAATAGCAGGCCCTTCGGAACTGCACAACCCAACCCATCCAACAGACGGGCATACTTACACATACTATCCCATTTATACTTTCATCCTCACTTCGTGTAAAACGGTTAAGCCAAGAGTGACATGGTTGGAGAGACAAGCTCTTATAAGTTGGTTCTATACTTGCTAAACTAGCAAGCTGGTATTAAACATGCACACATAGCTCTCATGCGACACGTAAGTCTTATCCTAATTGGGTCAGGATGTACCATACATACATAAGGCCATGAAAGACTTTAGAACACGCTAAGTTGTTATGAATACCTGAATTC
71	E14-HM36	Chr6	116	M277	1		LOC_Os06g46410	28158507	28164559	gene body	--	--	--	--	Auxin response factor 17 OS=Oryza sativa subsp. japonica (Rice) PE=2 SV=1	Uncharacterized protein {ECO:0000313|EnsemblPlants:OB06G32430.1} (Fragment) OS=Oryza brachyantha PE=4 SV=1	Os06g0677800 [Oryza sativa Japonica Group]	PREDICTED: Oryza brachyantha auxin response factor 17-like (LOC102711985), mRNA	CCGGGAGCCGAGCTCAAAAGCTCAAAGGGCTTGCCCATCTGCTGCACCTCCTGTGGTGAAAGTATCTTTATGCAGGAGACGCTATTCACGAATTC
72	E14-HM36	Chr6	116	M277	1		LOC_Os06g41930	25158295	25164627	gene body	--	--	--	--	--	--	--	Oryza sativa (indica cultivar-group) cDNA clone:OSIGCRA124F17, full insert sequence	CCGGCCATCACATCATGGATACTGCTTCTTCCTCCTCCCTGTTGCTGCATTCATCTCGCACCATCGTAGACGACGACCCTTTCAGTTGAATTC
73	E14-HM36	Chr4	122	M278			LOC_Os04g08400	4497789	4503741	gene body	--	--	--	--	--	OSIGBa0136O08-OSIGBa0153H12.1 protein {ECO:0000313|EMBL:CAH68023.1} OS=Oryza sativa (Rice) PE=4 SV=1	OSIGBa0136O08-OSIGBa0153H12.1 [Oryza sativa Indica Group]	Oryza sativa genomic DNA, chromosome 4, BAC clone: OSIGBa0136O08-OSIGBa0153H12, complete sequence	CCGGACTGGAAGTGGGAAGCTGTCCCTCATGGTGACAACTCTTTCCTCGTCGCCTTCCCTTCTTTTGAGGAATTAAAGAGGATGGATGACGTTGAATTC
74	E14-HM36	Chr7	122	M278			LOC_Os07g35460	21205288	21208809	gene body	--	--	--	--	--	OSJNBa0065O17.9 protein {ECO:0000313|EMBL:CAE03484.2} OS=Oryza sativa subsp. japonica (Rice) PE=4 SV=2	OSJNBa0065O17.9 [Oryza sativa Japonica Group]	Oryza sativa Japonica Group genomic DNA, chromosome 7, PAC clone:P0696F12	CCGGTCGTGACAACTTCCTCAGGAGCGTACCGAGCCAACTTGTTGAACATACTTAGGTACTCATTGACACTGCTGTTGCCTTGCTTAAGTCTGTTGAATTC
75	E14-HM36	Chr12	122	M278			LOC_Os12g26020	15114515	15117827	downstream	--	--	--	--	--	--	--	Oryza sativa chromosome 12, . BAC OSJNBa0063F10 of library OSJNBa from chromosome 12 of cultivar Nipponbare of ssp. japonica of Oryza sativa (rice), complete sequence	CCGGAATAAAAAGAAATCCTGCTAAGAAATTATTGATAAACTCAACACCTGATTTTGGTGTAGCAAAACGATTCTGCAAACACCAACAAAACGGAATTC
75	E14-HM36	Chr12	122	M278			LOC_Os12g26030	15121175	15124607	upstream	--	--	--	--	--	--	--	Oryza sativa chromosome 12, . BAC OSJNBa0063F10 of library OSJNBa from chromosome 12 of cultivar Nipponbare of ssp. japonica of Oryza sativa (rice), complete sequence	CCGGAATAAAAAGAAATCCTGCTAAGAAATTATTGATAAACTCAACACCTGATTTTGGTGTAGCAAAACGATTCTGCAAACACCAACAAAACGGAATTC
76	E14-HM36	Chr7	124	M279	1		LOC_Os07g08520	4400490	4403136	gene body	--	--	--	--	--	--	--	Oryza sativa Japonica Group genomic DNA, chromosome 7, BAC clone:OJ1506_G02	CCGGCGGCGGGACGGCGGCGGCGGCGGCGGCGTCAGGCGGCTGCGCCATTGTTCGATCTCCTCCACGGGAGGTAGTGGAAGTGGTGGAAATGTGTTGAATTC
77	E14-HM36	Chr1	127	M280	1	1	LOC_Os01g57966	33527626	33529604	gene body	--	--	--	--	--	--	--	Oryza australiensis isolate 86524 chloroplast, complete genome	CCGGTCGGAATAGGTAGTTCCTTCCCCTAGAACCGTACTTGAGAGTTTCCTACCTCATACGGCTCAGAAATTGCTATCTTAATTTCCCTTGTCTTAACTGAATTC
78	E14-HM36	Chr4	127	M280	1	1	LOC_Os04g16736	9110741	9112719	gene body	--	--	--	--	--	--	--	Oryza australiensis isolate 86524 chloroplast, complete genome	CCGGTCGGAATAGGTAGTTCCTTCCCCTAGAACCGTACTTGAGAGTTTCCTACCTCATACGGCTCAGAAATTGCTATCTTAATTTCCCTTGTCTTAACTGAATTC
79	E14-HM36	Chr5	127	M280	1	1	LOC_Os05g38390	22501354	22503160	downstream	--	--	--	--	--	--	--	Oryza sativa Japonica Group chromosome 5 clone OJ1362_D02, complete sequence	CCGGTCCAAACAAGAACGTGGTTCGTGCATGATTGTCCTGAAACATTTCAGAGAACAAGATGGGCCAACGAAGTGGCCCAAGCTGAGCCCTTTATCGTTGAATTC
79	E14-HM36	Chr5	127	M280	1	1	LOC_Os05g38400	22518317	22524187	upstream	--	--	--	--	--	--	--	Oryza sativa Japonica Group chromosome 5 clone OJ1362_D02, complete sequence	CCGGTCCAAACAAGAACGTGGTTCGTGCATGATTGTCCTGAAACATTTCAGAGAACAAGATGGGCCAACGAAGTGGCCCAAGCTGAGCCCTTTATCGTTGAATTC
80	E14-HM36	Chr5	127	M280	1	1	LOC_Os05g47510	27219015	27220337	downstream	--	--	--	--	--	Uncharacterized protein {ECO:0000313|EMBL:AAV43834.1} OS=Oryza sativa subsp. japonica (Rice) PE=4 SV=1	hypothetical protein [Oryza sativa Japonica Group]	Oryza sativa Japonica Group chromosome 5 clone P0494H05, complete sequence	CCGGGATGGGCATGCTCCATGTCTTGACCTTCCAGCTACCATCATCGACCAAGACCTCTAGATGCGAGCTTCGAAATCGCTGGGTGGCCACCCATTCGTGAATTC
80	E14-HM36	Chr5	127	M280	1	1	LOC_Os05g47520	27222701	27223643	upstream	--	--	--	--	--	Uncharacterized protein {ECO:0000313|EMBL:AAV43834.1} OS=Oryza sativa subsp. japonica (Rice) PE=4 SV=1	hypothetical protein [Oryza sativa Japonica Group]	Oryza sativa Japonica Group chromosome 5 clone P0494H05, complete sequence	CCGGGATGGGCATGCTCCATGTCTTGACCTTCCAGCTACCATCATCGACCAAGACCTCTAGATGCGAGCTTCGAAATCGCTGGGTGGCCACCCATTCGTGAATTC
81	E14-HM36	Chr10	127	M280	1	1	LOC_Os10g10540	5821225	5828147	gene body	Molecular Function: protein serine/threonine kinase activity (GO:0004674);; Molecular Function: protein tyrosine kinase activity (GO:0004713);; Molecular Function: ATP binding (GO:0005524);; Biological Process: protein phosphorylation (GO:0006468);; Cellular Component: cytoplasmic membrane-bounded vesicle (GO:0016023);;	--	--	--	--	Uncharacterized protein {ECO:0000313|EnsemblPlants:ORGLA10G0035200.1} OS=Oryza glaberrima (African rice) PE=4 SV=1	hypothetical protein OsJ_30907 [Oryza sativa Japonica Group]	Oryza sativa chromosome 10 clone OSJNBa0029P16, complete sequence	CCGGTACGACGTCAACACCAGTTTCATGGTGGTGCCCTTCAATCTGAGCACTGGCAGTGCGGGTACACCGACGTCGTCGCTGGCAGGTCCTGGATCCGTGAATTC
82	E14-HM36	Chr10	127	M280	1	1	LOC_Os10g21254	10849000	10850978	gene body	--	--	--	--	--	--	--	Oryza australiensis isolate 86524 chloroplast, complete genome	CCGGTCGGAATAGGTAGTTCCTTCCCCTAGAACCGTACTTGAGAGTTTCCTACCTCATACGGCTCAGAAATTGCTATCTTAATTTCCCTTGTCTTAACTGAATTC
83	E14-HM36	Chr1	140	M281		1	LOC_Os01g05590	2666504	2667785	gene body	Biological Process: telomere maintenance (GO:0000723);; Molecular Function: DNA helicase activity (GO:0003678);; Molecular Function: RNA binding (GO:0003723);; Molecular Function: RNA-directed DNA polymerase activity (GO:0003964);; Molecular Function: ubiquitin-protein ligase activity (GO:0004842);; Cellular Component: mitochondrion (GO:0005739);; Biological Process: RNA-dependent DNA replication…	--	--	--	--	Uncharacterized protein {ECO:0000313|EMBL:EEE53876.1} OS=Oryza sativa subsp. japonica (Rice) PE=4 SV=1	hypothetical protein OsJ_00377 [Oryza sativa Japonica Group]	Oryza sativa Japonica Group Os01g0149200 (Os01g0149200) mRNA, complete cds	CCGGTGTTGTTTTCCCATGTGAGCCGTGCCAAGCTGACAGTAGCTGATGCCCTGATTGCTAACAGATGGATTCGCCGATTACAAGGTGCCCTGTCCAATGAAGCTCTGGGTGAATTC
84	E14-HM36	Chr5	140	M281		1	LOC_Os05g51630	29608182	29616433	gene body	--	--	--	--	--	Putative uncharacterized protein {ECO:0000313|EMBL:EEE64912.1} OS=Oryza sativa subsp. japonica (Rice) PE=4 SV=1	hypothetical protein OsJ_19772 [Oryza sativa Japonica Group]	Oryza sativa (indica cultivar-group) cDNA clone:OSIGCSA014M21, full insert sequence	CCGGAACACTCCCGCCCAGAGCAAGTACGAAGGCTCCGACACGCTCTCTCTTCCTGAAACTGTACACGAACGATAGAGCTACGGGAATATCAGGGTGACTACTAGCTTGTTGAATTC
85	E14-HM36	Chr6	140	M281		1	LOC_Os06g22000	12739037	12739485	gene body	Cellular Component: plastid (GO:0009536);;	--	--	--	--	cDNA clone:002-176-D02, full insert sequence {ECO:0000313|EMBL:BAG99169.1} OS=Oryza sativa subsp. japonica (Rice) PE=2 SV=1	Os06g0325700 [Oryza sativa Japonica Group]	Oryza sativa Japonica Group Os06g0325700 (Os06g0325700) mRNA, complete cds >gi|32996340|dbj|AK111131.1| Oryza sativa Japonica Group cDNA clone:002-176-D02, full insert sequence	CCGGTGTTGGCGAGGTGAACCAGGCGGCAGCGGCAGATCAGAGTCACGGCGATATTCGGGGCCGCCGACGCGGTTGAGGCTGCCCTGGCGCCGTCCGCTGCCTCTCTATCGCTGAATTC
86	E14-HM36	Chr10	140	M281		1	LOC_Os10g41020	22019715	22023394	gene body	--	--	--	--	--	Putative uncharacterized protein {ECO:0000313|EMBL:EAZ16960.1} OS=Oryza sativa subsp. japonica (Rice) PE=3 SV=1	putative ethylene-forming enzyme [Oryza sativa Japonica Group]	Oryza sativa Japonica Group Os10g0559450 (Os10g0559450) mRNA, complete cds	CCGGAGCTTCTGATGGTGTCTGCAACGACCTGCACACTCTCATCTTGGTCGATGAACTCCACTTTCAGTTTGTCGAAGCCACCGACCATCCTTCCTGATGTGCTTGATGGTTGAATTC
87	E14-HM36	Chr12	140	M281		1	LOC_Os12g24070	13678302	13678960	downstream	Biological Process: telomere maintenance (GO:0000723);; Molecular Function: DNA helicase activity (GO:0003678);; Molecular Function: RNA binding (GO:0003723);; Molecular Function: RNA-directed DNA polymerase activity (GO:0003964);; Molecular Function: ubiquitin-protein ligase activity (GO:0004842);; Cellular Component: mitochondrion (GO:0005739);; Biological Process: RNA-dependent DNA replication…	--	--	--	--	Putative uncharacterized protein {ECO:0000313|EMBL:EEE53127.1} OS=Oryza sativa subsp. japonica (Rice) PE=4 SV=1	hypothetical protein OsJ_35924 [Oryza sativa Japonica Group]	Oryza sativa chromosome 12, . BAC B1270G11 of chromosome 12 of cultivar Nipponbare of ssp. japonica of Oryza sativa (rice), complete sequence	CCGGTGTTGTTTTCCCATGTGAGCCGTGCCAAGCTGACAGTAGCTGATGCCCTGATTGCTAACAGATGGGTTCGCCGATTACAAGGTGCCTTGTCCAATGAAGCTCTGGGTGAATTC
87	E14-HM36	Chr12	140	M281		1	LOC_Os12g24080	13697068	13702579	upstream	Biological Process: telomere maintenance (GO:0000723);; Molecular Function: DNA helicase activity (GO:0003678);; Molecular Function: RNA binding (GO:0003723);; Molecular Function: RNA-directed DNA polymerase activity (GO:0003964);; Molecular Function: ubiquitin-protein ligase activity (GO:0004842);; Cellular Component: mitochondrion (GO:0005739);; Biological Process: RNA-dependent DNA replication…	--	--	--	--	Putative uncharacterized protein {ECO:0000313|EMBL:EEE53127.1} OS=Oryza sativa subsp. japonica (Rice) PE=4 SV=1	hypothetical protein OsJ_35924 [Oryza sativa Japonica Group]	Oryza sativa chromosome 12, . BAC B1270G11 of chromosome 12 of cultivar Nipponbare of ssp. japonica of Oryza sativa (rice), complete sequence	CCGGTGTTGTTTTCCCATGTGAGCCGTGCCAAGCTGACAGTAGCTGATGCCCTGATTGCTAACAGATGGGTTCGCCGATTACAAGGTGCCTTGTCCAATGAAGCTCTGGGTGAATTC
88	E14-HM36	Chr9	146	M282	1	1	LOC_Os09g06680	3168154	3171995	gene body	--	K03363|9e-10|osa:4346480|Os09g0242300	--	--	--	Putative uncharacterized protein OSJNBa0038I09.11 {ECO:0000313|EMBL:BAD23509.1} OS=Oryza sativa subsp. japonica (Rice) PE=4 SV=1	hypothetical protein [Oryza sativa Japonica Group]	Oryza sativa Japonica Group genomic DNA, chromosome 9, BAC clone:OSJNBa0038I09	CCGGCGCGAGGGGGCCGTACATGCCGCCGCTATGTATTAAATCCAAGAACCCGTCCGCGAAATGCTACGTGAGTTGCTGCAAATGACTCCCCTTTTCTTAGCTTCTTCCCCCAAGTTGAATTC
89	E14-HM36	Chr10	156	M284			LOC_Os10g34884	18613368	18621316	gene body	--	--	--	--	--	Putative uncharacterized protein {ECO:0000313|EMBL:EEE51186.1} OS=Oryza sativa subsp. japonica (Rice) PE=4 SV=1	hypothetical protein OsJ_31990 [Oryza sativa Japonica Group]	Oryza sativa chromosome 10 BAC OSJNBa0051D19 genomic sequence, complete sequence	CCGGTGTAGTATGTGACTTAAGCATGGTTAACTCATCATGTAGTAATGCTGGGCTTTGTGGCGATTGGGTTGTGCCGATTCCTGTGAATTGAAAAGCATGATGGATCAGCTAGTTGAATTTTCAAATTGAATTC
90	E14-HM36	Chr4	166	M286	1		LOC_Os04g50960	30167235	30171912	gene body	Cellular Component: mitochondrion (GO:0005739);;	--	--	--	--	Os04g0597900 protein {ECO:0000313|EMBL:BAH92804.1} OS=Oryza sativa subsp. japonica (Rice) PE=4 SV=1	Os04g0597900 [Oryza sativa Japonica Group]	Oryza sativa Japonica Group Os04g0597900 (Os04g0597900) mRNA, complete cds	CCGGTTGTGCAGTTGAGGAGAAGGGAGTTGAGACAGTTGACGAGCCACATGATACAGAGACAAATGCTGCTGAAAATGCTCAAGAGGAGGGAGTTGTGGCCAGTGAGGATCTGCTGCAGATTTCAGAGACCGAGCAAGATGAATTC
91	E14-HM36	Chr5	166	M286	1		LOC_Os05g30350	17594909	17600513	gene body	--	--	--	--	--	--	--	Oryza sativa Japonica Group chromosome 5 clone OSJNBa0090H02, complete sequence	CCGGCGGCTACCACAAATACAAGGTACGAACAGTTTTTTTTTTAGGTCTTTTTGGATGGTCGTAATTGTTCACTATAACATATGGTTGGACGATATTGTAATGCCACGTGTTCATTTGTTCGTTCCTTTGGGATTTCGTTGAATTC
92	E14-HM36	Chr12	166	M286	1		LOC_Os12g34950	21271448	21278130	gene body	Molecular Function: DNA binding (GO:0003677);; Molecular Function: sugar:hydrogen symporter activity (GO:0005351);; Cellular Component: nucleus (GO:0005634);; Cellular Component: mitochondrion (GO:0005739);; Biological Process: base-excision repair (GO:0006284);; Biological Process: DNA recombination (GO:0006310);; Biological Process: defense response (GO:0006952);; Molecular Function: zinc ion b…	--	[R]	General function prediction only	Endonuclease OS=Nicotiana tabacum (Common tobacco) PE=2 SV=1	Retrotransposon protein, putative, unclassified {ECO:0000313|EMBL:ABA98822.1} OS=Oryza sativa subsp. japonica (Rice) PE=4 SV=1	retrotransposon protein, putative, unclassified [Oryza sativa Japonica Group]	Oryza sativa chromosome 12, . BAC OJ1103_B10 of library Monsanto from chromosome 12 of cultivar Nipponbare of ssp. japonica of Oryza sativa (rice), complete sequence	CCGGCATCCCCCTCTGCTTGAGGAGAGCCCGAGCCATCCCCACAACCGTCTGGTTGCGCCGCTCGACGACGCCGTTCTGCTGCGGGCTGTACGGCGCGGTGTAGTGGCGCCAAATGCCCTCATCAACGCAGTACGACGTGAATTC
93	E14-HM36	Chr3	170	M287	1		LOC_Os03g44950	25377101	25378785	gene body	Cellular Component: nucleus (GO:0005634);; Biological Process: regulation of transcription, DNA-templated (GO:0006355);;	--	--	--	--	Uncharacterized protein {ECO:0000313|EnsemblPlants:ORGLA03G0257700.1} OS=Oryza glaberrima (African rice) PE=4 SV=1	expressed protein [Oryza sativa Japonica Group]	Oryza sativa chromosome 3 BAC OSJNBa0093M23 genomic sequence, complete sequence	CCGGTGGCAGTGGAGGTGGCATCACAGAGCCATGCAGCGGCGGCGGAGAGGGAGACAAAGCGGGGACCTCTTCACATCCACCAGCGGGTAGAACAGGAAACACATTGCCCTCGCATTTCCGATAAAGAGAAAGGATTCGGGTTGAATTC
94	E14-HM36	Chr1	178	M289		1	LOC_Os01g65630	38101544	38102991	gene body	Cellular Component: plastid (GO:0009536);;	--	--	--	--	Uncharacterized protein {ECO:0000313|EMBL:EAZ14359.1} OS=Oryza sativa subsp. japonica (Rice) PE=4 SV=1	hypothetical protein OsJ_04279 [Oryza sativa Japonica Group]	Oryza sativa (indica cultivar-group) cDNA clone:OSIGCSN019D05, full insert sequence	CCGGCGACGGGTCCCCTGGCCACGGCCTCGACCTCCCGCTCATTGCTGCCTGCCTCGGCCGCTTCTTGGCCTCTTGCAGGTTGCAACCAGCACGTCTCCTCCCTGCACGCCATGTATATATGCATGTGTTCGTCGTCAAGAAACTGTGTCGAATTC
95	E14-HM36	Chr1	182	M290	1	1	LOC_Os01g52730	30322749	30325085	downstream	--	--	--	--	--	--	--	Oryza sativa Japonica Group genomic DNA, chromosome 1, PAC clone:P0042A10	CCGGCAACAGGTGAACTGCAAGACATGCATGTATTTCACATTGATCTACTTATGTCTTTCGGTGGGAGGCAACAGGTGCCCATGCATACGTTAGCTAATTACCATTGATCAGCTGCTGTATACATTGTGTTCATATGTACTTTATCAGGATAATGGAATTC
95	E14-HM36	Chr1	182	M290	1	1	LOC_Os01g52740	30340015	30341594	upstream	--	--	--	--	--	--	--	Oryza sativa Japonica Group genomic DNA, chromosome 1, PAC clone:P0042A10	CCGGCAACAGGTGAACTGCAAGACATGCATGTATTTCACATTGATCTACTTATGTCTTTCGGTGGGAGGCAACAGGTGCCCATGCATACGTTAGCTAATTACCATTGATCAGCTGCTGTATACATTGTGTTCATATGTACTTTATCAGGATAATGGAATTC
96	E14-HM36	Chr12	182	M290	1	1	LOC_Os12g13460	7546578	7554307	gene body	Cellular Component: plastid (GO:0009536);;	--	[R]	General function prediction only	--	Putative uncharacterized protein {ECO:0000313|EMBL:EAZ20075.1} OS=Oryza sativa subsp. japonica (Rice) PE=4 SV=1	hypothetical protein OsJ_35675 [Oryza sativa Japonica Group]	Oryza sativa chromosome 12, . BAC OJ1003_E07 of library Monsanto from chromosome 12 of cultivar Nipponbare of ssp. japonica of Oryza sativa (rice), complete sequence	CCGGTGGTAAATGGTGTGAGATCTTTGACTGTGGTGGGCTGTTGCAGGCTGGGGATGTGGCGTTCGAGGTGCCCATGTCGCTCGTCGTCACGCTGGAGAGGGTGCTCGGAGACGAGTCCGTCGGTGAGTGCTCTTGTGATCTATTCTAGTGTTGAATTC
97	E14-HM36	Chr10	194	M291			LOC_Os10g27220	14341776	14346185	gene body	Molecular Function: magnesium ion binding (GO:0000287);; Molecular Function: phospholipid-translocating ATPase activity (GO:0004012);; Molecular Function: ATP binding (GO:0005524);; Cellular Component: endosome (GO:0005768);; Cellular Component: Golgi apparatus (GO:0005794);; Cellular Component: trans-Golgi network (GO:0005802);; Cellular Component: plasma membrane (GO:0005886);; Biological Proce…	--	[R]	General function prediction only	Phospholipid-transporting ATPase 3 GN=F23H11.14 OS=Arabidopsis thaliana (Mouse-ear cress) PE=1 SV=2	cDNA clone:001-046-A06, full insert sequence {ECO:0000313|EMBL:BAG88231.1} OS=Oryza sativa subsp. japonica (Rice) PE=2 SV=1	unnamed protein product [Oryza sativa Japonica Group]	Oryza sativa (japonica cultivar-group) BAC nbxb0015J03 chromosome 10, complete sequence	CCGGTGTGCTTCGAGCTCTCTCGGGGAAGCATGGAGATCGCATAGCTCCTTGCTTCTTCTGGGCTTAGATGGCTTGTCTCTGGAAGTTGTATCCTGCTGTACTCGTGGGGTTCATCCCTGTGCATCTCCTGGATTACTTGGTAGTCATAGGGGAAGAACCACCTTTGAATTC
98	E14-HM36	Chr10	208	M292	1	1	LOC_Os10g21110	10727317	10730929	downstream	Molecular Function: DNA binding (GO:0003677);; Molecular Function: RNA binding (GO:0003723);; Molecular Function: RNA-directed DNA polymerase activity (GO:0003964);; Molecular Function: aspartic-type endopeptidase activity (GO:0004190);; Cellular Component: nucleus (GO:0005634);; Cellular Component: mitochondrion (GO:0005739);; Biological Process: RNA-dependent DNA replication (GO:0006278);; Biol…	--	[R]	General function prediction only	Uncharacterized mitochondrial protein AtMg00850 GN=AtMg00850 OS=Arabidopsis thaliana (Mouse-ear cress) PE=4 SV=1	Uncharacterized protein {ECO:0000313|EnsemblPlants:TRIUR3_04881-P1} (Fragment) OS=Triticum urartu (Red wild einkorn) PE=4 SV=1	PREDICTED: uncharacterized protein LOC104585300 [Brachypodium distachyon]	Oryza sativa Japonica Group chromosome 10 clone OSJNAb0023M11, complete sequence	CCGGTGTGTTCGATTTTTTCGTCAACACTCTCCTGCTTAGAAGGATGAAATTGAGCACCAAGTGGCTGAGATGCTTCAGTCTGGCATGGTGGTTCCTAGTCTCAACCCATTTGCTTCTCTAGTTCTTTTAGTGAAAAAGAAAGACAATTCATGGCGATTCTGTGTGGACTATAGGAAGTTGAATTC
98	E14-HM36	Chr10	208	M292	1	1	LOC_Os10g21130	10748893	10751985	upstream	Molecular Function: DNA binding (GO:0003677);; Molecular Function: RNA binding (GO:0003723);; Molecular Function: RNA-directed DNA polymerase activity (GO:0003964);; Molecular Function: aspartic-type endopeptidase activity (GO:0004190);; Cellular Component: nucleus (GO:0005634);; Cellular Component: mitochondrion (GO:0005739);; Biological Process: RNA-dependent DNA replication (GO:0006278);; Biol…	--	[R]	General function prediction only	Uncharacterized mitochondrial protein AtMg00850 GN=AtMg00850 OS=Arabidopsis thaliana (Mouse-ear cress) PE=4 SV=1	Uncharacterized protein {ECO:0000313|EnsemblPlants:TRIUR3_04881-P1} (Fragment) OS=Triticum urartu (Red wild einkorn) PE=4 SV=1	PREDICTED: uncharacterized protein LOC104585300 [Brachypodium distachyon]	Oryza sativa Japonica Group chromosome 10 clone OSJNAb0023M11, complete sequence	CCGGTGTGTTCGATTTTTTCGTCAACACTCTCCTGCTTAGAAGGATGAAATTGAGCACCAAGTGGCTGAGATGCTTCAGTCTGGCATGGTGGTTCCTAGTCTCAACCCATTTGCTTCTCTAGTTCTTTTAGTGAAAAAGAAAGACAATTCATGGCGATTCTGTGTGGACTATAGGAAGTTGAATTC
99	E14-HM36	Chr4	224	M293	1	1	LOC_Os04g17680	9686999	9689230	gene body	--	--	--	--	--	Os04g0250200 protein {ECO:0000313|EMBL:BAF14228.1} OS=Oryza sativa subsp. japonica (Rice) PE=4 SV=1	hypothetical protein OsI_15091 [Oryza sativa Indica Group]	Oryza sativa Japonica Group Os04g0250200 (Os04g0250200) mRNA, complete cds	CCGGCATCACCTCCAGCTTCGATATGTTCTGCTCCCTTTCTCCAGTTCTTCTTTCTTTTCTACACTTCTTTCACGCCCATGGTTTTCGCAGTGATCAAAACCATGGTTGCATGATCAGGTCTATTGATAGTGTTGTTTTCACGATGCAATCAGCACCCCCTTCTTTGCTCCCATCTGAATTTTCTTTTGATTCGTGAATTC
100	E14-HM36	Chr9	226	M294			LOC_Os09g04290	2281588	2283475	gene body	--	--	--	--	--	Os04g0250200 protein {ECO:0000313|EMBL:BAF14228.1} OS=Oryza sativa subsp. japonica (Rice) PE=4 SV=1	hypothetical protein OsI_15091 [Oryza sativa Indica Group]	Oryza sativa Japonica Group genomic DNA, chromosome 9, PAC clone:P0448B11	CCGGCATCACCTCCAGCGTCGATATGTTCTGCTCCCTTTCTCCTGTTCTTCTTTCTTTTCTACACTTCTTTCACGCCCATGGTTTTCGCAGTGATCAAAACCATGGTTGCATGATCAGGTCTATTGATATAGTGTTGTTTTCACGATGCAATCAGCACCCCCTTCTTTGCTCCCATCTGAATTTTCTTTTGATTCGTGAATTC
101	E14-HM36	Chr1	254	M296			LOC_Os01g12790	7079900	7085596	gene body	--	--	--	--	--	--	--	Oryza sativa Japonica Group genomic DNA, chromosome 1, PAC clone:P0452F10	CCGGTGTTGTGGTGACACTGAAGAAGATTAGAAAGGATTATGAAGAAAAAAATTGACATTAGATTAGCTGCCGTGCAGAGTTGTAGCCAATGATTGGTTGGTGTTATTGATATTATGGTTTTGTTTGCTTATGCTATAGAAGAATAGCGTCAGCGGCAGAGGATTTATACAGCATTTTTGCCTACTCTTCTTTAAATCTCATCGACTTTTTATGCATGTTAGTTGTTGAATTC
102	E14-HM36	Chr5	254	M296			LOC_Os05g22920	13027560	13046685	gene body	--	--	--	--	--	Putative uncharacterized protein {ECO:0000313|EMBL:EEE63119.1} OS=Oryza sativa subsp. japonica (Rice) PE=4 SV=1	hypothetical protein OsJ_17927 [Oryza sativa Japonica Group]	Oryza sativa (japonica cultivar-group) chromosome 5 PAC clone P0508G08, complete sequence	CCGGTATCATGGAAAAGGATGACATGGAAACTGTTGGACCATTCAATTTTAACAATGTTTACTGTACAAGTTGACCATGTCTCTTTATTGTGAGTTGTGACAACCTAGGTACTTTCTATGTAATTAATGTCCTACTTTGTTCTTTTTAGGGAGCTTATGTTGATCTTATTGGTGGTGTCAAAGGAAAGTTGAGGGATCATTGGCAGAATACCCTCTCTGATCAGTTGAATTC
103	E14-HM36	Chr3	265	M298			LOC_Os03g49770	28329951	28339179	gene body	--	--	--	--	--	--	--	Oryza sativa chromosome 3 BAC OSJNBa0004G17 genomic sequence, complete sequence	CCGGAGTCCAACTGCTGTACATAGGCCAAACTATATTAAGTTTGAAGTAACACTGGGAGTCTGCAGCTTATTCTACTGCAAAACCAACCCAGAGTAGTGGAAGAAAGAACAAATAATTTGGAAGAATGGAAATAATTTGTTATTTGTTATTGATAGTGCTTTTTACTTGGTAATCTGCACCTGGCATTAACAGGCCAGCTATAGATAAAGTCCCCCTCCCCTTCACTAAAGATGTTGAATTC
104	E14-HM36	Chr1	289	M301			LOC_Os01g05560	2652648	2655639	gene body	--	--	--	--	--	--	--	Oryza sativa Japonica Group genomic DNA, chromosome 1, PAC clone:P0434B04	CCGGTGTCTGTTGTCTTGTTTATGGTAATTTGTGGCTAGCAATGGAATCGTTATGGATCCTTATAAATATGCTTATATTCGTTGGTGAAGCCACGGGTTCTGTTTGAAATGGACGAATTGCGATGAAACTAGATAAAAGCTCTGCGTTTTGCTGCGGAAAAGTTGTATCCCAATGATATGAGGTGCAAGGTGGATTTGTTCCTTTTTTTTTTGTAGCTGACTATTTGACAAAATATACATTTTGTTCAGTCACCCCGAGGTTGAATTC
105	E14-HM36	Chr4	321	M304			LOC_Os04g45740	27066682	27067915	downstream	--	--	--	--	--	--	--	Oryza sativa genomic DNA, chromosome 4, BAC clone: H0115B09, complete sequence	CCGGTGTCACAGTGACGCGTTGGCACTAGATCGTCTTATTTAGCACAACAAAAAGTTACCGCATCGAATTTTCGAACACGATAAAAGGAAGAGCATGCTGTGAAAAGTTTCGTAGAAGGGAAAGGAAACCTATCCACTTCAAAAGAACCCGTGGATCCAATCTGTTGACATCAGCTGGGTATGCGAGTGACTCCAAGCTCCCAATCAGCTGGACATATAAAATTCAGTTGTGGCTGCACTGACTGACACTGAAAGTAAGAACAAATAATATTCTTCTTCAGCACTTCCAAGTTGAATTC
105	E14-HM36	Chr4	321	M304			LOC_Os04g45750	27077367	27080595	upstream	--	--	--	--	--	--	--	Oryza sativa genomic DNA, chromosome 4, BAC clone: H0115B09, complete sequence	CCGGTGTCACAGTGACGCGTTGGCACTAGATCGTCTTATTTAGCACAACAAAAAGTTACCGCATCGAATTTTCGAACACGATAAAAGGAAGAGCATGCTGTGAAAAGTTTCGTAGAAGGGAAAGGAAACCTATCCACTTCAAAAGAACCCGTGGATCCAATCTGTTGACATCAGCTGGGTATGCGAGTGACTCCAAGCTCCCAATCAGCTGGACATATAAAATTCAGTTGTGGCTGCACTGACTGACACTGAAAGTAAGAACAAATAATATTCTTCTTCAGCACTTCCAAGTTGAATTC
106	E14-HM36	Chr2	335	M308	1		LOC_Os02g19300	11276593	11283487	gene body	Molecular Function: DNA binding (GO:0003677);; Molecular Function: RNA binding (GO:0003723);; Molecular Function: RNA-directed DNA polymerase activity (GO:0003964);; Molecular Function: RNA-DNA hybrid ribonuclease activity (GO:0004523);; Molecular Function: sugar:hydrogen symporter activity (GO:0005351);; Cellular Component: mitochondrion (GO:0005739);; Biological Process: RNA-dependent DNA repli…	--	[R]	General function prediction only	--	Retrotransposon protein, putative, unclassified {ECO:0000313|EMBL:ABA93861.2} OS=Oryza sativa subsp. japonica (Rice) PE=4 SV=2	retrotransposon protein, putative, unclassified [Oryza sativa Japonica Group]	Oryza sativa Japonica Group genomic DNA, chromosome 2, BAC clone:OSJNBa0073G17	CCGGCGTCAGCTATGAACCATATTATTAAACCGTGGCCGTTCAGAGGTTGGGGAATTGATATGATCGGAATGATAAACCCAACATCGAGTAAAGGGCATAAATTTATATTGGTGGCAACTGATTATTTCACCAAGTGGGTAGAGGCGATTCCTTTGAAGAAAGTTGATTCTGGGGATGCTATTCAATTTGTTCAGAAACACATAATCTACCGATTTGGTCTTCCTCAAACTATTACTACAGATCAAGGTTCAATCTTCGTGTCCGATGAGTTTGTTCAGTTTGCTGATAGAGTGGGTATCAAGTTGTTGAATTC
107	E14-HM36	Chr2	336	M308	1		LOC_Os02g20110	11842662	11853302	gene body	Molecular Function: DNA binding (GO:0003677);; Molecular Function: RNA binding (GO:0003723);; Molecular Function: RNA-directed DNA polymerase activity (GO:0003964);; Molecular Function: RNA-DNA hybrid ribonuclease activity (GO:0004523);; Molecular Function: sugar:hydrogen symporter activity (GO:0005351);; Cellular Component: mitochondrion (GO:0005739);; Biological Process: RNA-dependent DNA repli…	--	[R]	General function prediction only	--	Retrotransposon protein, putative, unclassified {ECO:0000313|EMBL:ABA93861.2} OS=Oryza sativa subsp. japonica (Rice) PE=4 SV=2	retrotransposon protein, putative, unclassified [Oryza sativa Japonica Group]	Oryza sativa Japonica Group genomic DNA, chromosome 2, PAC clone:P0572A04	CCGGCGTCGGCTATGAATCCTATTATTAAACCATGGCCGTTCAGAGGTTGGGGAATTGATATGATCGGTATGATAAACCCACCATCGAGTAAAGGGCATAAATTTATATTGGTGGCAACTGATTATTTCACCAAGTGGGTAGAGGCGATTCCTTTGAAGAAGGTTGATTCTGGGGATGCTATTCAATTTGTTCAGGAACACATAATCTATCGATTTGGTCTTCCTCAAACTATTACTACGGATCAAGGTTCAATCTTCGTGTCCGATGAGTTTGTTCAGTTTGCTGGTAGCGTGGGTATCAAGTTGTTGAATTC
108	E14-HM36	Chr3	336	M308	1		LOC_Os03g39350	21866682	21874515	gene body	Molecular Function: DNA binding (GO:0003677);; Molecular Function: RNA binding (GO:0003723);; Molecular Function: RNA-directed DNA polymerase activity (GO:0003964);; Molecular Function: RNA-DNA hybrid ribonuclease activity (GO:0004523);; Cellular Component: mitochondrion (GO:0005739);; Biological Process: RNA-dependent DNA replication (GO:0006278);; Biological Process: DNA recombination (GO:00063…	--	[R]	General function prediction only	--	Putative uncharacterized protein OSJNBa0027H16.12 {ECO:0000313|EMBL:AAR06334.1} OS=Oryza sativa subsp. japonica (Rice) PE=4 SV=1	hypothetical protein [Oryza sativa Japonica Group]	Oryza sativa chromosome 3 BAC OSJNBa0027H16 genomic sequence, complete sequence	CCGGCGTCAGCTATGAATCCTATTATTAAGCCATGGCCGTTCAGAGGTTGGGGAATTGATATAATCAGTATGATAAACCCACCATCGAGTAAAGGGCATAAATTTATATTGGTGGCAACTGATTATTTCACCAAGTGGGTAGAGGAAATTCCTTTGAAGAAAGTTGATTCTAGGGATGCCATTCAATTCGTTCAAGAGCATATAATCTACCGATTTGGTCTTCCTCAAACTATTACTACCGATCAGGGTTCAATCTTCGTGTCCGATGAGTTTGTTCAGTTTACCGATAGCATGGGTATCAAATTGTTGAATTC
109	E14-HM36	Chr10	336	M308	1		LOC_Os10g09380	5060489	5063111	gene body	Molecular Function: DNA binding (GO:0003677);; Molecular Function: RNA binding (GO:0003723);; Molecular Function: RNA-directed DNA polymerase activity (GO:0003964);; Molecular Function: RNA-DNA hybrid ribonuclease activity (GO:0004523);; Molecular Function: sugar:hydrogen symporter activity (GO:0005351);; Cellular Component: mitochondrion (GO:0005739);; Biological Process: RNA-dependent DNA repli…	--	[R]	General function prediction only	--	Retrotransposon protein, putative, unclassified {ECO:0000313|EMBL:ABA93861.2} OS=Oryza sativa subsp. japonica (Rice) PE=4 SV=2	retrotransposon protein, putative, unclassified [Oryza sativa Japonica Group]	Genomic sequence for Oryza sativa, Nipponbare strain, clone OSJNBa0011A24, from chromosome 10, complete sequence	CCGGCGTCGGCTATGAATCCTATTATTAAGCCATGGCCATTCAGATGTTGGGGAATTGATATGATCGGTATGATAAACCCACCATCAAGTAAAGGACATAAGTTTATATTGGTGGCGACTGATTATTTCACCAAGTGAGTGGAGGCGATTCCTTTGAAGAAAGTTGATTCTGGGGATGCAATTCAATTTGTTCAAGAACATATAATCTACCGATTTGGTATTTCTCAAACTATTACAACTGATCAAGGTTCAATCTTCGTGTCCGATGAGTTTGTTCAGTTTGCCGATAGCATGGGTATCAAATTGTTGAATTC
110	E14-HM36	Chr10	336	M308	1		LOC_Os10g17860	9031958	9033262	gene body	Molecular Function: DNA binding (GO:0003677);; Molecular Function: RNA binding (GO:0003723);; Molecular Function: RNA-directed DNA polymerase activity (GO:0003964);; Molecular Function: RNA-DNA hybrid ribonuclease activity (GO:0004523);; Molecular Function: sugar:hydrogen symporter activity (GO:0005351);; Cellular Component: mitochondrion (GO:0005739);; Biological Process: RNA-dependent DNA repli…	--	[R]	General function prediction only	--	Retrotransposon protein, putative, unclassified {ECO:0000313|EMBL:ABA93861.2} OS=Oryza sativa subsp. japonica (Rice) PE=4 SV=2	retrotransposon protein, putative, unclassified [Oryza sativa Japonica Group]	Genomic sequence for Oryza sativa (japonica cultivar-group) cultivar Nipponbare clone OSJNBa0093I09, from Chromosome 10, complete sequence	CCGGCGTCGGCTATGAATCCTATCATTAAACCATGGCCGTTTAGAGGTTGGGGAATCGATATGATCGGTATGATTAATCCACCATCGAGTAAGGGACATAAGTTTATCTTGGTGGCGACCGATTATTTCACCAAGTGCGTAGAGGCGATTCCTTTGAAGAAAGTTGATTCTGGGGATGCTATACAGTTTGTTCAATAGCATATAATCTATCGATTTGGTATCCCTAAAACCATTATAACCGATCAAGGTTCAATTTTAGTGTCCGATGAGTTTGTTCAGTTTGCCGATAGCATGGGAATCAAATTGTTGAATTC
111	E14-HM36	Chr11	336	M308	1		LOC_Os11g19990	11502213	11507114	gene body	Molecular Function: DNA binding (GO:0003677);; Molecular Function: RNA binding (GO:0003723);; Molecular Function: RNA-directed DNA polymerase activity (GO:0003964);; Molecular Function: RNA-DNA hybrid ribonuclease activity (GO:0004523);; Molecular Function: sugar:hydrogen symporter activity (GO:0005351);; Cellular Component: mitochondrion (GO:0005739);; Biological Process: RNA-dependent DNA repli…	--	[R]	General function prediction only	--	Retrotransposon protein, putative, unclassified {ECO:0000313|EMBL:ABA93011.1} OS=Oryza sativa subsp. japonica (Rice) PE=4 SV=1	retrotransposon protein, putative, unclassified [Oryza sativa Japonica Group]	Oryza sativa chromosome 11 BAC clone OSJNBb0017P15, complete sequence	CCGGTGTCGGCTATGAATCCTATCATTAAACCATGGCCATTTAGGGGTTGGGGAATCGATATGATCGGTATAATTAACCCACCATCGAGTAAGGGACATAAGTTTATGTTGGTAGCAACCGATTATTTCACCAAGTGGGTAGAGGCGATTCCTTTGAAGAAAGCTGATTCTGGGGATGCTATACAGTTTGTTCAAGAGCATATAATCTATCGATTTGGTATCCCTCAAACCATGACGACCGATCAAGGTTCAATTTTCGTGTCCGATGAGTTTGTTCAGTTTGCCGATAGCATGGGAATCAAATTGTTGAATTC
112	E14-HM36	Chr3	373	M312	1		LOC_Os03g30990	17648649	17654513	gene body	Molecular Function: DNA binding (GO:0003677);; Molecular Function: RNA binding (GO:0003723);; Molecular Function: RNA-directed DNA polymerase activity (GO:0003964);; Molecular Function: RNA-DNA hybrid ribonuclease activity (GO:0004523);; Biological Process: RNA-dependent DNA replication (GO:0006278);; Cellular Component: plastid (GO:0009536);; Biological Process: DNA integration (GO:0015074);; Ce…	--	--	--	--	Os03g0693100 protein {ECO:0000313|EMBL:BAH92324.1} OS=Oryza sativa subsp. japonica (Rice) PE=4 SV=1	Os03g0693100 [Oryza sativa Japonica Group]	Oryza sativa Japonica Group chromosome 3 clone OSJNBa0032H19 map E30331S, complete sequence	CCGGTGTAGTCACTTGATTTTCCGCTTCCGCATTAACGCGCACTGACGTGCTGGTCCCGTCAATAGCCAATACCTCGCGTGGCGTACTCGTTGACGATGAGCCATAGTCTTCGAGCAGGTGCAGGACTGACGGTTCGTGGGGATCGATGTCGATTACCTCAACGAATCGATCTGAGATCAGCGTTGCTCCTTGTTCCTTGTCCTCATCCCTGAGGGGGATACGTGACTGTTGGACCTTAGGAGGTGACGTCTTCATGGCACTGAGAAATACCTTGCAGCTTGAGAGGTCGTGATTCTTTGTCTTGTGAATAGGACAATAGACATCACGAGTTGGAGAAGTACGCTGAATTC
113	E14-HM36	Chr4	373	M312	1		LOC_Os04g11500	6285591	6288609	gene body	Molecular Function: RNA binding (GO:0003723);; Molecular Function: RNA-directed DNA polymerase activity (GO:0003964);; Molecular Function: RNA-DNA hybrid ribonuclease activity (GO:0004523);; Biological Process: RNA-dependent DNA replication (GO:0006278);; Biological Process: DNA integration (GO:0015074);; Cellular Component: cytoplasmic membrane-bounded vesicle (GO:0016023);;	--	--	--	--	OSJNBa0040D17.3 protein {ECO:0000313|EMBL:CAE04536.2} OS=Oryza sativa subsp. japonica (Rice) PE=4 SV=2	OSJNBa0040D17.3 [Oryza sativa Japonica Group]	Oryza sativa genomic DNA, chromosome 4, BAC clone: OSJNBb0033G08, complete sequence	CCGGTGTAATCACTTGATCCTCCGCTTCTGTGTTAGCGCGCGCAGACGTGCTGGTCCCATCGATAGCAAACACATCGCGTGGTGTACTCGTCGACGATGTGCCCTGGTCTTCAAGCAAGTGTAGAACTGACAACTCGTGGGGATCGATGTCGATTACCCCAACAAATCGATCTGAGATAACTGTCGCTCCTCGTTCCTTGTTCGCATCTTTAAGAGAGATTTGTGACTGCTGGACCTTAGGAGGTGACGTCCTCATGGCGCTGAGAAGAACCTTGCAGCTTGAGAGGTCGTGATTCTTTGTCTTGTGAATAGGGCAATAGACATCACGGGTTGGAGAAGTACGTTGAATTC
114	E14-HM36	Chr5	373	M312	1		LOC_Os05g41720	24404739	24412491	gene body	Molecular Function: DNA binding (GO:0003677);; Molecular Function: RNA binding (GO:0003723);; Molecular Function: RNA-directed DNA polymerase activity (GO:0003964);; Molecular Function: RNA-DNA hybrid ribonuclease activity (GO:0004523);; Biological Process: RNA-dependent DNA replication (GO:0006278);; Cellular Component: plastid (GO:0009536);; Biological Process: DNA integration (GO:0015074);; Ce…	--	--	--	--	Uncharacterized protein {ECO:0000313|EMBL:AAT07580.1} OS=Oryza sativa subsp. japonica (Rice) PE=4 SV=1	hypothetical protein [Oryza sativa Japonica Group]	Oryza sativa Japonica Group chromosome 5 clone OJ1118_C04, complete sequence	CCGGTGTAGTCACTTGATTCTCCGCTTCCGCATTAGCGTGCGCTGACGTGCCAGTCTCGTCGATAGCCAATACCTCGCACGGCGTACTCGTTGACGATGAGCCATAATCTTCGAGCAGGTGCAAGACTGATGGTTCGTGGGGATCGATGTCGATTACCCCAACAAATCGATCTGAAATCAGTGTCGCTCCTTGTTCCTTGTCCTCATCCCTGAGGGGGACACGTGACTGCTGGACCTTAGGAGGTGGCGTCTTCATGGCGCTGAGAAAGACCTTGCAGCTTGAGAGGTCGTGATTCTTTGTCTTGTGAATAGGACAATAGACATCACGAGTTGGAGAAGTACGCTGAATTC
115	E14-HM36	Chr6	373	M312	1		LOC_Os06g24680	14491209	14493749	gene body	Molecular Function: RNA binding (GO:0003723);; Molecular Function: RNA-directed DNA polymerase activity (GO:0003964);; Molecular Function: RNA-DNA hybrid ribonuclease activity (GO:0004523);; Biological Process: RNA-dependent DNA replication (GO:0006278);; Biological Process: DNA integration (GO:0015074);; Cellular Component: cytoplasmic membrane-bounded vesicle (GO:0016023);;	--	--	--	--	Os03g0693100 protein {ECO:0000313|EMBL:BAH92324.1} OS=Oryza sativa subsp. japonica (Rice) PE=4 SV=1	Os03g0693100 [Oryza sativa Japonica Group]	Oryza sativa Japonica Group genomic DNA, chromosome 6, PAC clone:P0526E12	CCGGTGTAACCACTTGATTCTCCTCTTCTGCGTTAGCACGCGCGGATGTGCTGGTCCCATCGATAGCAAACACATCGCGTGGTGTGCTTGTCAACGATAAGCCCTGGTCTTCGAGCAAGTGTAGGACTGATGGCTCGTGGGGATCGATGTCGATTACCCCAACGAATCGGTCTGAGATAACTGTCACTCCTCGTTCCTTGTCTACATCTGTAAGAGAGATTCGTGACTGCTGGACCATAGGAGGTGACGTCTTCATGGCGCTGAGAAGAACCTTGCAGCTAGAGAGGTCATGATTCTTCGTCTTGTGAATAGGACAATGAACATCACGGGTCAGAGAAGTGCGTTGAATTC
116	E14-HM36	Chr8	373	M312	1		LOC_Os08g29550	18116621	18118344	gene body	Molecular Function: RNA binding (GO:0003723);; Molecular Function: RNA-directed DNA polymerase activity (GO:0003964);; Molecular Function: RNA-DNA hybrid ribonuclease activity (GO:0004523);; Biological Process: RNA-dependent DNA replication (GO:0006278);; Biological Process: DNA integration (GO:0015074);; Cellular Component: cytoplasmic membrane-bounded vesicle (GO:0016023);;	--	--	--	--	Uncharacterized protein {ECO:0000313|EnsemblPlants:ORGLA12G0071800.1} OS=Oryza glaberrima (African rice) PE=4 SV=1	OSJNBa0040D17.3 [Oryza sativa Japonica Group]	Oryza sativa Japonica Group genomic DNA, chromosome 8, BAC clone:B1090H08	CCGGTGTAACCACTTGATCCTCCGCTTCTACGTTAGCGCGCGTAGACATGCTGATCCCATCGATAGCAAACACATCGCGTGGTGTACTCGTCGACGATGAGCCCTGGTCTTCAAGCAAGTGTAGAACTGACGGCTCGTGAGGATCGATGTCGATTACCCCAACGAATCGGTTTGAGATAACTGTCGCTCCTCGTTCCTTGTCCGCATCTCTAAGAGAGACTCGTGACTGCTGGACCTTAGGAGATGACGTCCTTATGGCGCTGAGAAGAACCTTGCAGCTTGAGAGGTCGTGATTCCTTGTCTTATGAATAGGACAATAGACATCACGGGTTGGAGAAGTACGTTGAATTC
117	E14-HM36	Chr11	373	M312	1		LOC_Os11g18290	10300182	10306583	gene body	Molecular Function: DNA binding (GO:0003677);; Molecular Function: RNA binding (GO:0003723);; Molecular Function: RNA-directed DNA polymerase activity (GO:0003964);; Molecular Function: RNA-DNA hybrid ribonuclease activity (GO:0004523);; Biological Process: RNA-dependent DNA replication (GO:0006278);; Cellular Component: plastid (GO:0009536);; Biological Process: DNA integration (GO:0015074);; Ce…	--	--	--	--	Retrotransposon protein, putative, Ty3-gypsy subclass {ECO:0000313|EMBL:ABA92760.1} OS=Oryza sativa subsp. japonica (Rice) PE=4 SV=1	retrotransposon protein, putative, Ty3-gypsy sub-class [Oryza sativa Japonica Group]	Oryza sativa Japonica Group chromosome 11 clone OSJNBa0087P19, complete sequence	CCGGTGTAGTCACTTGATTCTCTGCTTCCGCATTGGTGCGTGCTGACGTGCCGACATTGTCGATAGCCAATACCTCACGTGGCGTACTCGTTGTCGATGATCCATAGTCTTCGAGCAGGTGCAAGACTGATGGTTCGTGGGGATCGATGTCGATTGCCCCAACAAATCGATTTGAAATCGACGTCGCTCCTTGTTCCTTGTCTTCATCCCTGATGGGGATGCGTGACTGCTGGACCTTAGGAGGTGGCGTCTTCATGGCACTGAGAAAGACCTTGCAGCTCAAGAGGTCGTGATTCTTTGTCTTGTGAATAGGACAATAGACATCACGAGTTGGAGAGGTACGCTGAATTC
118	E14-HM36	Chr12	373	M312	1		LOC_Os12g44160	27394407	27398395	gene body	--	K07007|2e-17|osa:4352911|Os12g0638800	--	--	--	Putative uncharacterized protein {ECO:0000313|EMBL:EEE53679.1} OS=Oryza sativa subsp. japonica (Rice) PE=4 SV=1	hypothetical protein OsJ_37015 [Oryza sativa Japonica Group]	Oryza sativa chromosome 12, . BAC OJ1119_E02 of library Monsanto from chromosome 12 of cultivar Nipponbare of ssp. japonica of Oryza sativa (rice), complete sequence	CCGGGGTGTACGCCTCCATAAGGGCCAAGTCCCTGGCTCCCCACCTCAACGTCCTAGTCTTCGACAAAGGAAGGTTCTTGTCCAAGGTATAGAAATTCTCTTTGTTTGTTTTAATTTCTATTTTCCATCAGGCACTACTTCCTTTCCACCGAATATATCATTGTTACTGTTGATTTGTTGCCACTTCCGACGAGGCTGCTGTAGGTCAAGATTTCTGGTGGTGGCCGATGCAATGTCACCAACGGGCATCATCTGGAGCCATTGGTTTGTTCTTGTCCACACTGGATGCATATGCTCTATCCTATCGTCTCCTTTGTTCACTTTCACTGTAACAGACTGACAGTTGAATTC
