# Supplementary material for: Adaptive Epigenetic Differentiation between Upland and Lowland Rice Ecotypes Revealed by Methylation-Sensitive Amplified Polymorphism
Source: PLoS One. 2016 Jul 5;11(7):e0157810. doi: 10.1371/journal.pone.0157810 (PMC4933381; doi:10.1371/journal.pone.0157810)
Supplement: S5 Table — (XLS) [file pone.0157810.s012.xls]

## Sheet: Sheet1
Epiloci	M007		Primer	F:CGTTTTTGTTAAGATGGGTGC
Gene	LOC_Os02g06160		5'-3'	R:GTCCTTGTTGACGATTATGGC
Location	upstream
	Epigenotype (H/M)		Relative expression
	CK	OS	CK	OS
L01	--	++	25.4817	25.4719
L02	--	++	40.2418	43.2308
L03	--	++	6.74071	118.737
L04	--	++	5.97538	74.0063
U01	++	-+	30.3626	63.3026
U02	++	-+	10.5017	66.4553
U03	++	-+	149.12	108.181
U04	++	-+	42.5507	117.423
U05	++	-+	45.3549	171.104
Epiloci	M093		Primer	F:TCGGATTCTCATACACCAACAC
Gene	LOC_Os05g18604		5'-3'	R:GGAACTTCTCGAACCATTTCAC
Location	genebody
	Epigenotype (H/M)		Relative expression
	CK	OS	CK	OS
L01	+-	--	22.2324	20.7153
L02	+-	--	21.6442	3.67242
L03	+-	--	25.8227	18.2374
L04	+-	-+	30.219	11.528
L05	+-	--	24.3314	9.01211
L06	+-	--	26.7418	10.0378
L07	+-	--	24.7733	16.9337
L08	+-	--	46.9614	10.6096
U01	++	+-	13.7739	11.531
U02	++	--	28.7031	4.38766
U03	++	-+	11.6612	3.29445
U04	++	-+	8.04602	8.508
U05	++	-+	27.5473	22.2446
U06	++	-+	16.9706	3.07599
U07	++	--	28.31	11.1011
U08	++	--	16.8747	12.9492
Epiloci	M280		Primer	F:GGTTAGGGTATTAGGAGAACGG
Gene	LOC_Os05g38400		5'-3'	R:GTCATCATCAGGCTGAGGGGT
Location	upstream
	Epigenotype (H/M)		Relative expression
	CK	OS	CK	OS
L01	-+	--	3.32801	0.887926
L02	-+	--	4.49688	1.33003
L03	-+	--	3.38727	1.55864
L04	-+	+-	3.20153	1.67893
L05	-+	--	7.02236	1.93627
L06	-+	--	3.50171	2.40126
L07	-+	+-	3.8225	2.80723
U01	++	+-	3.30003	1.13124
U02	++	++	3.21121	1.19119
U03	++	++	2.2528	1.36192
U04	++	++	2.2077	1.7552
U05	++	++	2.24945	1.85796
U06	++	--	3.56649	1.87519
Epiloci	M312		Primer	F:CCTACTGAATGAAGCAAGGCGAC
Gene	LOC_Os12g44160		5'-3'	R:TAAATGTGAAAAGGCTGGGCACT
Location	genebody
	Epigenotype (H/M)		Relative expression
	CK	OS	CK	OS
L01	-+	+-	123.638	107.245
L02	-+	-+	94.946	103.267
L03	-+	-+	131.782	246.263
L04	-+	--	101.846	356.647
L05	-+	--	128.465	115.92
L06	-+	--	109.12	98.8923
L07	-+	--	150.761	140.234
L08	-+	++	96.8837	99.2873
L09	-+	--	85.0509	185.423
L10	-+	--	129.263	216.89
U01	+-	--	157.648	124.059
U02	+-	--	303.885	82.2151
U03	+-	--	205.786	206.791
U04	+-	--	152.394	149.573
U05	+-	--	199.097	195.669
U06	+-	--	187.19	131.461
U07	+-	--	149.907	161.101
